# Supplementary material for: Simple Bagged Movement Models for Telemetry Data
Source: Ecol Evol. 2025 Sep 7;15(9):e72060. doi: 10.1002/ece3.72060 (PMC12414728; doi:10.1002/ece3.72060)
Supplement: Supplementary file 1 — Appendices S1–S13: ece372060‐sup‐0001‐AppendicesS1‐S13.zip. [file ECE3-15-e72060-s001.zip]

Archive with 13 entries (13 files):
- ece372060-sup-0001-AppendixS1.pdf
- ece372060-sup-0002-AppendixS2.pdf
- ece372060-sup-0003-AppendixS3.csv
- ece372060-sup-0004-AppendixS4.cpg
- ece372060-sup-0005-AppendixS5.dbf
- ece372060-sup-0006-AppendixS6.prj
- ece372060-sup-0007-AppendixS7.sbn
- ece372060-sup-0008-AppendixS8.sbx
- ece372060-sup-0009-AppendixS9.shp
- ece372060-sup-0010-AppendixS10.shx
- ece372060-sup-0011-AppendixS11.csv
- ece372060-sup-0012-AppendixS12.csv
- ece372060-sup-0013-AppendixS13.csv
