# Supplementary material for: Simple Bagged Movement Models for Telemetry Data
Source: Ecol Evol. 2025 Sep 7;15(9):e72060. doi: 10.1002/ece3.72060 (PMC12414728; doi:10.1002/ece3.72060)
Supplement: Supplementary file 1 — Appendices S1–S13: ece372060‐sup‐0001‐AppendicesS1‐S13.zip. [file ECE3-15-e72060-s001.zip › ece372060-sup-0003-AppendixS3.csv]

record id	bird id	latitude	longitude	Date	year	type
1723	20.21	42.02370312	-83.21104124	132	2021	kde
1724	20.21	42.02359488	-83.21104957	133	2021	kde
1725	20.21	42.0235183	-83.21081743	137	2021	kde
1726	20.21	42.02351784	-83.21084157	139	2021	kde
1727	20.21	42.02329391	-83.2098434	141	2021	kde
1728	20.21	42.01998755	-83.19912476	144	2021	kde
1729	20.21	42.02348068	-83.21090067	145	2021	kde
1730	20.21	42.02333738	-83.21085947	147	2021	kde
1731	20.21	42.02828335	-83.20983509	152	2021	kde
1732	20.21	42.02943002	-83.20828035	153	2021	kde
1733	20.21	42.02764275	-83.2080252	154	2021	kde
1734	20.21	42.02325056	-83.21115841	158	2021	kde
1735	20.21	42.02696225	-83.21249498	160	2021	kde
1736	20.21	42.02933725	-83.2154281	162	2021	kde
1737	20.21	42.02344607	-83.210827	165	2021	kde
1738	20.21	42.02354663	-83.21121699	167	2021	kde
1739	20.21	42.02343661	-83.21085083	168	2021	kde
1740	20.21	42.02346407	-83.21082763	172	2021	kde
1741	20.21	42.02325172	-83.21109806	173	2021	kde
1742	20.21	42.02355982	-83.21100004	175	2021	kde
1743	20.21	42.02354849	-83.21112043	180	2021	kde
1744	20.21	42.02360481	-83.2110016	182	2021	kde
1745	20.21	42.02348526	-83.21113032	187	2021	kde
1746	20.21	42.02343707	-83.21082669	188	2021	kde
1747	20.21	42.02354251	-83.21096321	189	2021	kde
1748	20.21	42.02354826	-83.2111325	193	2021	kde
1749	20.21	42.02316979	-83.21114354	194	2021	kde
1750	20.21	42.02339363	-83.21121169	196	2021	kde
1751	20.21	42.02336484	-83.21083626	200	2021	kde
1752	20.21	42.02358705	-83.21098891	202	2021	kde
1753	20.21	42.02336803	-83.21113833	203	2021	kde
1754	20.21	42.02361172	-83.21111054	207	2021	kde
1755	20.21	42.02352312	-83.211035	208	2021	kde
1756	20.21	42.02356928	-83.21097621	209	2021	kde
1757	20.21	42.02332433	-83.21013433	214	2021	kde
1758	20.21	42.02352754	-83.21080567	215	2021	kde
1759	20.21	42.0234131	-83.21066884	217	2021	kde
