# Supplementary material for: Simple Bagged Movement Models for Telemetry Data
Source: Ecol Evol. 2025 Sep 7;15(9):e72060. doi: 10.1002/ece3.72060 (PMC12414728; doi:10.1002/ece3.72060)
Supplement: Supplementary file 1 — Appendices S1–S13: ece372060‐sup‐0001‐AppendicesS1‐S13.zip. [file ECE3-15-e72060-s001.zip › ece372060-sup-0011-AppendixS11.csv]

CollarID	LMT_Date	LMT_Time	Latitude	Longitude	Mort. Status	Easting	Northing
30174	2/28/2021	11:00:39 PM	39.5423765	-100.1026055	normal	14405255.538	4377547.928
30174	2/28/2021	10:00:08 PM	39.5423898	-100.1025867	normal	14405257.174	4377549.385
30174	2/28/2021	9:00:38 PM	39.5426453	-100.1020803	normal	14405301.033	4377577.208
30174	2/28/2021	8:00:39 PM	39.5426334	-100.1020574	normal	14405302.985	4377575.865
30174	2/28/2021	7:00:08 PM	39.5440351	-100.1023760	normal	14405277.518	4377731.767
30174	2/28/2021	6:00:09 PM	39.5466068	-100.1037272	normal	14405164.911	4378018.614
30174	2/28/2021	5:00:38 PM	39.5487469	-100.1122187	normal	14404438.215	4378265.113
30174	2/28/2021	4:00:09 PM	39.5480656	-100.1137149	normal	14404308.723	4378191.091
30174	2/28/2021	3:00:09 PM	39.5484713	-100.1136159	normal	14404317.790	4378236.009
30174	2/28/2021	2:00:38 PM	39.5483506	-100.1136683	normal	14404313.125	4378222.675
30174	2/28/2021	1:00:08 PM	39.5483465	-100.1136331	normal	14404316.140	4378222.184
30174	2/28/2021	12:00:39 PM	39.5483579	-100.1137182	normal	14404308.848	4378223.534
30174	2/28/2021	11:00:10 AM	39.5483221	-100.1138098	normal	14404300.927	4378219.654
30174	2/28/2021	10:00:09 AM	39.5482931	-100.1136912	normal	14404311.078	4378216.310
30174	2/28/2021	9:00:39 AM	39.5482751	-100.1136560	normal	14404314.074	4378214.278
30174	2/28/2021	8:00:09 AM	39.5436689	-100.1129321	normal	14404369.954	4377702.284
30174	2/28/2021	7:00:09 AM	39.5418510	-100.1059051	normal	14404971.291	4377493.082
30174	2/28/2021	6:00:39 AM	39.5428047	-100.1058042	normal	14404981.262	4377598.828
30174	2/28/2021	5:00:08 AM	39.5427558	-100.1056733	normal	14404992.438	4377593.253
30174	2/28/2021	4:00:08 AM	39.5422737	-100.1052400	normal	14405029.018	4377539.291
30174	2/28/2021	3:00:09 AM	39.5422737	-100.1052400	normal	14405029.018	4377539.291
30174	2/28/2021	2:00:39 AM	39.5422711	-100.1052441	normal	14405028.663	4377539.007
30174	2/28/2021	1:00:09 AM	39.5416367	-100.1041679	normal	14405120.276	4377467.462
30174	2/28/2021	12:00:08 AM	39.5391314	-100.1031414	normal	14405205.072	4377188.334
30174	2/27/2021	11:00:38 PM	39.5374502	-100.1028630	normal	14405226.709	4377001.452
30174	2/27/2021	10:00:39 PM	39.5374198	-100.1028671	normal	14405226.317	4376998.084
30174	2/27/2021	9:00:40 PM	39.5374059	-100.1028671	normal	14405226.298	4376996.543
30174	2/27/2021	8:00:10 PM	39.5368981	-100.1033138	normal	14405187.220	4376940.646
30174	2/27/2021	7:00:08 PM	39.5414385	-100.1048117	normal	14405064.687	4377446.152
30174	2/27/2021	6:00:39 PM	39.5423301	-100.1116793	normal	14404475.768	4377552.366
30174	2/27/2021	5:00:09 PM	39.5407952	-100.1122741	normal	14404422.545	4377382.651
30174	2/27/2021	4:00:10 PM	39.5407879	-100.1122243	normal	14404426.822	4377381.792
30174	2/27/2021	3:00:40 PM	39.5407047	-100.1119020	normal	14404454.398	4377372.213
30174	2/27/2021	2:00:09 PM	39.5401820	-100.1118285	normal	14404459.999	4377314.126
30174	2/27/2021	1:00:08 PM	39.5401867	-100.1118015	normal	14404462.324	4377314.610
30174	2/27/2021	12:00:39 PM	39.5401893	-100.1117974	normal	14404462.678	4377314.894
30174	2/27/2021	11:00:19 AM	39.5401974	-100.1117868	normal	14404463.605	4377315.782
30174	2/27/2021	10:00:07 AM	39.5402026	-100.1117786	normal	14404464.314	4377316.350
30174	2/27/2021	9:00:40 AM	39.5406626	-100.1116419	normal	14404476.690	4377367.264
30174	2/27/2021	8:00:10 AM	39.5394760	-100.1129998	normal	14404358.375	4377237.010
30174	2/27/2021	7:00:08 AM	39.5401187	-100.1039541	normal	14405136.582	4377298.767
30174	2/27/2021	6:00:39 AM	39.5403356	-100.1037037	normal	14405158.389	4377322.574
30174	2/27/2021	5:00:10 AM	39.5414695	-100.1020210	normal	14405304.536	4377446.649
30174	2/27/2021	4:00:11 AM	39.5398914	-100.1032369	normal	14405197.904	4377272.782
30174	2/27/2021	3:00:40 AM	39.5386693	-100.1045262	normal	14405085.445	4377138.501
30174	2/27/2021	2:00:10 AM	39.5387335	-100.1045343	normal	14405084.831	4377145.640
30174	2/27/2021	1:00:08 AM	39.5387216	-100.1045114	normal	14405086.783	4377144.298
30174	2/27/2021	12:00:38 AM	39.5387196	-100.1045343	normal	14405084.812	4377144.099
30174	2/26/2021	11:00:08 PM	39.5385572	-100.1030222	normal	14405214.539	4377124.480
30174	2/26/2021	10:00:39 PM	39.5368767	-100.1016185	normal	14405332.882	4376936.495
30174	2/26/2021	9:00:40 PM	39.5368747	-100.1016414	normal	14405330.912	4376936.296
30174	2/26/2021	8:00:10 PM	39.5369251	-100.1016495	normal	14405330.279	4376941.894
30174	2/26/2021	7:00:09 PM	39.5369801	-100.0999059	normal	14405480.196	4376946.167
30174	2/26/2021	6:00:39 PM	39.5411693	-100.1050767	normal	14405041.542	4377416.548
30174	2/26/2021	5:00:22 PM	39.5479131	-100.1138131	normal	14404300.077	4378174.275
30174	2/26/2021	4:00:10 PM	39.5480612	-100.1136626	normal	14404313.216	4378190.552
30174	2/26/2021	3:00:38 PM	39.5499650	-100.1124590	normal	14404419.241	4378400.564
30174	2/26/2021	2:00:35 PM	39.5499407	-100.1123944	normal	14404424.761	4378397.795
30174	2/26/2021	1:00:10 PM	39.5499757	-100.1124443	normal	14404420.522	4378401.737
30174	2/26/2021	12:00:39 PM	39.5500061	-100.1124402	normal	14404420.915	4378405.104
30174	2/26/2021	11:00:25 AM	39.5501699	-100.1124271	normal	14404422.268	4378423.269
30174	2/26/2021	10:00:09 AM	39.5502434	-100.1124622	normal	14404419.348	4378431.466
30174	2/26/2021	9:00:38 AM	39.5503117	-100.1124246	normal	14404422.675	4378439.003
30174	2/26/2021	8:00:08 AM	39.5406306	-100.1119290	normal	14404451.977	4377364.021
30174	2/26/2021	7:00:08 AM	39.5381272	-100.1063460	normal	14404928.317	4377080.260
30174	2/26/2021	6:00:39 AM	39.5385364	-100.1016678	normal	14405330.896	4377120.743
30174	2/26/2021	5:00:09 AM	39.5352384	-100.1023616	normal	14405266.797	4376755.448
30174	2/26/2021	4:00:09 AM	39.5352179	-100.1023305	normal	14405269.438	4376753.133
30174	2/26/2021	3:00:40 AM	39.5353210	-100.1025840	normal	14405247.794	4376764.852
30174	2/26/2021	2:00:11 AM	39.5353315	-100.1026486	normal	14405242.255	4376766.081
30174	2/26/2021	1:00:09 AM	39.5398026	-100.1032435	normal	14405197.218	4377262.929
30174	2/26/2021	12:00:38 AM	39.5413781	-100.1034343	normal	14405182.959	4377437.990
30174	2/25/2021	11:00:10 PM	39.5413309	-100.1034409	normal	14405182.329	4377432.762
30174	2/25/2021	10:00:39 PM	39.5413668	-100.1034303	normal	14405183.294	4377436.733
30174	2/25/2021	9:00:10 PM	39.5413550	-100.1034883	normal	14405178.290	4377435.481
30174	2/25/2021	8:00:08 PM	39.5416106	-100.1027407	normal	14405242.882	4377463.066
30174	2/25/2021	7:00:08 PM	39.5442722	-100.1016553	normal	14405339.766	4377757.326
30174	2/25/2021	6:00:39 PM	39.5547934	-100.1108597	normal	14404563.273	4378934.746
30174	2/25/2021	5:00:09 PM	39.5608351	-100.1128179	normal	14404403.331	4379607.367
30174	2/25/2021	4:00:07 PM	39.5608024	-100.1128433	normal	14404401.105	4379603.762
30174	2/25/2021	3:00:08 PM	39.5665558	-100.1154147	normal	14404188.122	4380245.047
30174	2/25/2021	2:00:40 PM	39.5748371	-100.1127607	normal	14404427.473	4381161.336
30174	2/25/2021	1:00:09 PM	39.5748079	-100.1128024	normal	14404423.848	4381158.139
30174	2/25/2021	12:00:38 PM	39.5748218	-100.1128024	normal	14404423.867	4381159.680
30174	2/25/2021	11:00:38 AM	39.5893400	-100.1168243	normal	14404098.445	4382775.283
30174	2/25/2021	10:00:17 AM	39.5851243	-100.1192718	normal	14403882.447	4382310.011
30174	2/25/2021	9:00:33 AM	39.5677010	-100.1173659	normal	14404022.088	4380374.234
30174	2/25/2021	8:00:10 AM	39.5533634	-100.1101188	normal	14404624.964	4378775.252
30174	2/25/2021	7:00:09 AM	39.5502982	-100.1031355	normal	14405220.780	4378427.673
30174	2/25/2021	6:00:39 AM	39.5503141	-100.1031125	normal	14405222.769	4378429.414
30174	2/25/2021	5:00:09 AM	39.5457496	-100.1018258	normal	14405327.127	4377921.476
30174	2/25/2021	4:00:08 AM	39.5435830	-100.1009374	normal	14405400.517	4377680.081
30174	2/25/2021	3:00:08 AM	39.5423514	-100.1026824	normal	14405248.899	4377545.221
30174	2/25/2021	2:00:39 AM	39.5423540	-100.1026783	normal	14405249.253	4377545.505
30174	2/25/2021	1:00:08 AM	39.5423494	-100.1027053	normal	14405246.928	4377545.022
30174	2/25/2021	12:00:08 AM	39.5423785	-100.1025826	normal	14405257.509	4377548.127
30174	2/24/2021	11:00:38 PM	39.5422883	-100.1027119	normal	14405246.280	4377538.252
30174	2/24/2021	10:00:39 PM	39.5420692	-100.1025647	normal	14405258.627	4377513.774
30174	2/24/2021	9:00:08 PM	39.5420645	-100.1025917	normal	14405256.302	4377513.291
30174	2/24/2021	8:00:39 PM	39.5420605	-100.1026375	normal	14405252.361	4377512.892
30174	2/24/2021	7:00:09 PM	39.5441032	-100.1025796	normal	14405260.113	4377739.543
30174	2/24/2021	6:00:08 PM	39.5461415	-100.1032104	normal	14405208.683	4377966.422
30174	2/24/2021	5:00:40 PM	39.5526318	-100.1142369	normal	14404270.149	4378698.428
30174	2/24/2021	4:00:11 PM	39.5517114	-100.1140089	normal	14404288.479	4378596.036
30174	2/24/2021	3:00:09 PM	39.5517089	-100.1140939	normal	14404281.167	4378595.844
30174	2/24/2021	2:00:38 PM	39.5515292	-100.1141299	normal	14404277.824	4378575.938
30174	2/24/2021	1:00:09 PM	39.5503561	-100.1125824	normal	14404409.173	4378444.096
30174	2/24/2021	12:00:39 PM	39.5503951	-100.1125056	normal	14404415.833	4378448.344
30174	2/24/2021	11:00:10 AM	39.5505103	-100.1125407	normal	14404412.970	4378461.165
30174	2/24/2021	10:00:09 AM	39.5505184	-100.1125301	normal	14404413.896	4378462.054
30174	2/24/2021	9:00:39 AM	39.5505164	-100.1125530	normal	14404411.925	4378461.855
30174	2/24/2021	8:00:09 AM	39.5467794	-100.1101415	normal	14404614.001	4378044.542
30174	2/24/2021	7:00:09 AM	39.5407181	-100.1074479	normal	14404837.169	4377368.979
30174	2/24/2021	6:00:39 AM	39.5411390	-100.1048395	normal	14405061.882	4377412.942
30174	2/24/2021	5:00:12 AM	39.5395191	-100.1057969	normal	14404977.407	4377234.160
30174	2/24/2021	4:00:09 AM	39.5394831	-100.1057266	normal	14404983.399	4377230.098
30174	2/24/2021	3:00:09 AM	39.5394707	-100.1057658	normal	14404980.011	4377228.761
30174	2/24/2021	2:00:39 AM	39.5413274	-100.1053114	normal	14405021.590	4377434.348
30174	2/24/2021	1:00:10 AM	39.5422597	-100.1046593	normal	14405078.901	4377537.130
30174	2/24/2021	12:00:08 AM	39.5409459	-100.1051357	normal	14405036.171	4377391.820
30174	2/23/2021	11:00:40 PM	39.5416364	-100.1051502	normal	14405035.865	4377468.468
30174	2/23/2021	10:00:56 PM	39.5417297	-100.1053579	normal	14405018.144	4377479.043
30174	2/23/2021	9:00:10 PM	39.5417224	-100.1053080	normal	14405022.421	4377478.184
30174	2/23/2021	8:00:08 PM	39.5418258	-100.1053203	normal	14405021.509	4377489.664
30174	2/23/2021	7:00:08 PM	39.5411716	-100.1022656	normal	14405283.105	4377413.843
30174	2/23/2021	6:00:39 PM	39.5414776	-100.1048157	normal	14405064.390	4377450.492
30174	2/23/2021	5:00:21 PM	39.5401177	-100.1126423	normal	14404389.978	4377307.845
30174	2/23/2021	4:00:09 PM	39.5404543	-100.1118195	normal	14404461.149	4377344.338
30174	2/23/2021	3:00:09 PM	39.5407719	-100.1119077	normal	14404454.001	4377379.671
30174	2/23/2021	2:00:38 PM	39.5409396	-100.1122676	normal	14404423.307	4377398.670
30174	2/23/2021	1:00:08 PM	39.5408318	-100.1120410	normal	14404442.626	4377386.468
30174	2/23/2021	12:00:39 PM	39.5400147	-100.1122285	normal	14404425.398	4377295.979
30174	2/23/2021	11:00:10 AM	39.5405041	-100.1117279	normal	14404469.089	4377349.760
30174	2/23/2021	10:00:09 AM	39.5404995	-100.1117548	normal	14404466.764	4377349.276
30174	2/23/2021	9:00:38 AM	39.5405128	-100.1117360	normal	14404468.399	4377350.733
30174	2/23/2021	8:00:09 AM	39.5392577	-100.1118082	normal	14404460.473	4377211.520
30174	2/23/2021	7:00:06 AM	39.5377826	-100.1089060	normal	14404707.857	4377044.721
30174	2/23/2021	6:00:38 AM	39.5381090	-100.1083580	normal	14404755.398	4377080.366
30174	2/23/2021	5:00:08 AM	39.5381646	-100.1084389	normal	14404748.518	4377086.623
30174	2/23/2021	4:00:39 AM	39.5409189	-100.1064778	normal	14404920.801	4377390.243
30174	2/23/2021	3:00:09 AM	39.5408396	-100.1054481	normal	14405009.176	4377380.351
30174	2/23/2021	2:00:08 AM	39.5396750	-100.1061338	normal	14404948.665	4377251.817
30174	2/23/2021	1:00:38 AM	39.5396770	-100.1061109	normal	14404950.636	4377252.016
30174	2/23/2021	12:00:38 AM	39.5397874	-100.1063334	normal	14404931.671	4377264.502
30174	2/22/2021	11:00:19 PM	39.5394892	-100.1057388	normal	14404982.355	4377230.786
30174	2/22/2021	10:00:39 PM	39.5394574	-100.1057846	normal	14404978.376	4377227.305
30174	2/22/2021	9:00:38 PM	39.5394678	-100.1057683	normal	14404979.793	4377228.443
30174	2/22/2021	8:00:09 PM	39.5395188	-100.1057953	normal	14404977.544	4377234.126
30174	2/22/2021	7:00:09 PM	39.5405680	-100.1046541	normal	14405077.043	4377349.366
30174	2/22/2021	6:00:39 PM	39.5431150	-100.1054393	normal	14405013.037	4377632.880
30174	2/22/2021	5:00:10 PM	39.5518287	-100.1141831	normal	14404273.673	4378609.241
30174	2/22/2021	4:00:14 PM	39.5519704	-100.1144219	normal	14404253.347	4378625.215
30174	2/22/2021	3:00:40 PM	39.5529978	-100.1151956	normal	14404188.284	4378740.066
30174	2/22/2021	2:00:11 PM	39.5520128	-100.1142804	normal	14404265.564	4378629.777
30174	2/22/2021	1:00:10 PM	39.5519845	-100.1143425	normal	14404260.185	4378626.702
30174	2/22/2021	12:00:39 PM	39.5520108	-100.1143033	normal	14404263.594	4378629.578
30174	2/22/2021	11:00:11 AM	39.5520042	-100.1143532	normal	14404259.297	4378628.895
30174	2/22/2021	10:00:09 AM	39.5520273	-100.1143802	normal	14404257.010	4378631.495
30174	2/22/2021	9:00:39 AM	39.5520160	-100.1143761	normal	14404257.346	4378630.238
30174	2/22/2021	8:00:13 AM	39.5521640	-100.1146444	normal	14404234.497	4378646.949
30174	2/22/2021	7:00:08 AM	39.5473848	-100.1102772	normal	14404603.174	4378111.884
30174	2/22/2021	6:00:38 AM	39.5453445	-100.1046527	normal	14405083.670	4377879.493
30174	2/22/2021	5:00:09 AM	39.5476845	-100.1060564	normal	14404966.245	4378140.675
30174	2/22/2021	4:00:39 AM	39.5429419	-100.1057477	normal	14404986.301	4377613.988
30174	2/21/2021	3:00:10 PM	39.5412402	-100.1125996	normal	14404395.190	4377432.381
30174	2/21/2021	2:00:40 PM	39.5414097	-100.1125971	normal	14404395.636	4377451.199
30174	2/21/2021	1:00:09 PM	39.5414497	-100.1126216	normal	14404393.585	4377455.659
30174	2/21/2021	12:00:39 PM	39.5414199	-100.1125636	normal	14404398.533	4377452.286
30174	2/21/2021	11:00:10 AM	39.5403363	-100.1118677	normal	14404456.838	4377331.289
30174	2/21/2021	10:00:10 AM	39.5408705	-100.1118660	normal	14404457.721	4377390.576
30174	2/21/2021	9:00:34 AM	39.5403496	-100.1118489	normal	14404458.473	4377332.745
30174	2/21/2021	8:00:09 AM	39.5385506	-100.1094096	normal	14404665.627	4377130.493
30174	2/21/2021	7:00:10 AM	39.5385593	-100.1094178	normal	14404664.937	4377131.466
30174	2/21/2021	6:00:38 AM	39.5381199	-100.1062962	normal	14404932.594	4377079.401
30174	2/21/2021	5:00:09 AM	39.5360164	-100.1020081	normal	14405298.234	4376841.416
30174	2/21/2021	4:00:39 AM	39.5282522	-100.1020163	normal	14405286.972	4375979.719
30174	2/21/2021	3:00:12 AM	39.5278581	-100.1020401	normal	14405284.389	4375936.001
30174	2/21/2021	2:00:10 AM	39.5278567	-100.1020819	normal	14405280.802	4375935.888
30174	2/21/2021	1:00:38 AM	39.5270857	-100.1024836	normal	14405245.223	4375850.747
30174	2/21/2021	12:00:08 AM	39.5279197	-100.1020524	normal	14405283.421	4375942.855
30174	2/20/2021	11:00:38 PM	39.5279116	-100.1020630	normal	14405282.494	4375941.970
30174	2/20/2021	10:00:09 PM	39.5279183	-100.1020941	normal	14405279.834	4375942.742
30174	2/20/2021	9:00:39 PM	39.5279136	-100.1020401	normal	14405284.465	4375942.169
30174	2/20/2021	8:00:13 PM	39.5239466	-100.1013031	normal	14405342.426	4375501.112
30174	2/20/2021	7:00:08 PM	39.5207608	-100.1000515	normal	14405445.684	4375146.222
30174	2/20/2021	6:00:39 PM	39.5326977	-100.1076845	normal	14404805.876	4376479.079
30174	2/20/2021	5:00:10 PM	39.5357833	-100.1095042	normal	14404653.710	4376823.460
30174	2/20/2021	4:00:09 PM	39.5357419	-100.1096024	normal	14404645.217	4376818.978
30174	2/20/2021	3:00:38 PM	39.5394852	-100.1129459	normal	14404363.025	4377237.977
30174	2/20/2021	2:00:09 PM	39.5395356	-100.1130350	normal	14404355.436	4377243.666
30174	2/20/2021	1:00:08 PM	39.5395098	-100.1129311	normal	14404364.325	4377240.691
30174	2/20/2021	12:00:39 PM	39.5405847	-100.1119732	normal	14404448.116	4377358.964
30174	2/20/2021	11:00:11 AM	39.5406084	-100.1120190	normal	14404444.213	4377361.649
30174	2/20/2021	10:00:09 AM	39.5417573	-100.1126797	normal	14404389.018	4377489.864
30174	2/20/2021	9:00:38 AM	39.5415990	-100.1126862	normal	14404388.237	4377472.304
30174	2/20/2021	8:00:10 AM	39.5414166	-100.1123869	normal	14404413.708	4377451.734
30174	2/20/2021	7:00:08 AM	39.5386861	-100.1106200	normal	14404561.799	4377146.819
30174	2/20/2021	6:00:39 AM	39.5402570	-100.1057411	normal	14404983.207	4377315.996
30174	2/20/2021	5:00:10 AM	39.5397011	-100.1058361	normal	14404974.285	4377254.406
30174	2/20/2021	4:00:10 AM	39.5396991	-100.1058590	normal	14404972.314	4377254.206
30174	2/20/2021	3:00:09 AM	39.5397263	-100.1058402	normal	14404973.968	4377257.204
30174	2/20/2021	2:00:39 AM	39.5397156	-100.1058549	normal	14404972.687	4377256.032
30174	2/20/2021	1:00:26 AM	39.5396806	-100.1058860	normal	14404969.970	4377252.181
30174	2/20/2021	12:00:09 AM	39.5396649	-100.1038618	normal	14405143.894	4377248.303
30174	2/19/2021	11:00:38 PM	39.5346642	-100.1018392	normal	14405310.908	4376691.174
30174	2/19/2021	10:00:09 PM	39.5346510	-100.1018580	normal	14405309.273	4376689.718
30174	2/19/2021	9:00:39 PM	39.5346761	-100.1018621	normal	14405308.956	4376692.517
30174	2/19/2021	8:00:09 PM	39.5346874	-100.1018662	normal	14405308.621	4376693.774
30174	2/19/2021	7:00:08 PM	39.5355380	-100.1020115	normal	14405297.290	4376788.330
30174	2/19/2021	6:00:39 PM	39.5380565	-100.1019542	normal	14405305.632	4377067.782
30174	2/19/2021	5:00:08 PM	39.5374779	-100.1095227	normal	14404654.442	4377011.561
30174	2/19/2021	4:00:08 PM	39.5392919	-100.1128216	normal	14404373.440	4377216.383
30174	2/19/2021	3:00:38 PM	39.5394588	-100.1128232	normal	14404373.531	4377234.917
30174	2/19/2021	2:00:26 PM	39.5395066	-100.1128354	normal	14404372.544	4377240.230
30174	2/19/2021	1:00:08 PM	39.5395179	-100.1128395	normal	14404372.208	4377241.487
30174	2/19/2021	12:00:38 PM	39.5396341	-100.1131536	normal	14404345.380	4377254.719
30174	2/19/2021	11:00:09 AM	39.5414246	-100.1127951	normal	14404378.646	4377453.059
30174	2/19/2021	10:00:39 AM	39.5413158	-100.1128703	normal	14404372.029	4377441.067
30174	2/19/2021	9:00:12 AM	39.5412988	-100.1129365	normal	14404366.315	4377439.247
30174	2/19/2021	8:00:09 AM	39.5392825	-100.1120520	normal	14404439.561	4377214.524
30174	2/19/2021	7:00:09 AM	39.5410318	-100.1055348	normal	14405001.994	4377401.775
30174	2/19/2021	6:00:39 AM	39.5425053	-100.1049291	normal	14405056.048	4377564.669
30174	2/19/2021	5:00:12 AM	39.5425305	-100.1049332	normal	14405055.731	4377567.467
30174	2/19/2021	4:00:09 AM	39.5421880	-100.1047615	normal	14405070.015	4377529.280
30174	2/19/2021	3:00:38 AM	39.5421993	-100.1047656	normal	14405069.680	4377530.537
30174	2/19/2021	2:00:10 AM	39.5421967	-100.1047697	normal	14405069.325	4377530.253
30174	2/19/2021	1:00:08 AM	39.5419261	-100.1061570	normal	14404949.746	4377501.683
30174	2/19/2021	12:00:38 AM	39.5413183	-100.1036405	normal	14405165.165	4377431.573
30174	2/18/2021	11:00:08 PM	39.5412931	-100.1036364	normal	14405165.482	4377428.774
30174	2/18/2021	10:00:38 PM	39.5413296	-100.1036445	normal	14405164.830	4377432.830
30174	2/18/2021	9:00:39 PM	39.5413363	-100.1036756	normal	14405162.170	4377433.604
30174	2/18/2021	8:00:09 PM	39.5413296	-100.1036445	normal	14405164.830	4377432.830
30174	2/18/2021	7:00:40 PM	39.5413548	-100.1036486	normal	14405164.514	4377435.629
30174	2/18/2021	6:00:09 PM	39.5415051	-100.1038146	normal	14405150.455	4377452.484
30174	2/18/2021	5:00:09 PM	39.5408540	-100.1048863	normal	14405057.480	4377381.359
30174	2/18/2021	4:00:39 PM	39.5405763	-100.1137088	normal	14404298.964	4377359.884
30174	2/18/2021	3:00:11 PM	39.5413229	-100.1125808	normal	14404396.921	4377441.545
30174	2/18/2021	2:00:10 PM	39.5411875	-100.1121130	normal	14404436.934	4377426.021
30174	2/18/2021	1:00:40 PM	39.5412014	-100.1121130	normal	14404436.954	4377427.563
30174	2/18/2021	12:00:09 PM	39.5411752	-100.1117490	normal	14404468.192	4377424.264
30174	2/18/2021	11:00:09 AM	39.5409539	-100.1118660	normal	14404457.836	4377399.825
30174	2/18/2021	10:00:39 AM	39.5409405	-100.1118848	normal	14404456.200	4377398.369
30174	2/18/2021	9:00:09 AM	39.5410346	-100.1119510	normal	14404450.639	4377408.882
30174	2/18/2021	8:00:09 AM	39.5398574	-100.1049495	normal	14405050.685	4377270.818
30174	2/18/2021	7:00:40 AM	39.5385706	-100.1060515	normal	14404954.233	4377129.165
30174	2/18/2021	6:00:11 AM	39.5385958	-100.1060556	normal	14404953.916	4377131.964
30174	2/18/2021	5:00:09 AM	39.5385706	-100.1060515	normal	14404954.233	4377129.165
30174	2/18/2021	4:01:09 AM	39.5391043	-100.1057087	normal	14404984.422	4377188.037
30174	2/18/2021	3:00:09 AM	39.5394296	-100.1061225	normal	14404949.305	4377224.569
30174	2/18/2021	2:00:09 AM	39.5386090	-100.1044722	normal	14405090.001	4377131.760
30174	2/18/2021	1:00:08 AM	39.5387429	-100.1043201	normal	14405103.258	4377146.460
30174	2/18/2021	12:00:39 AM	39.5387655	-100.1043282	normal	14405102.587	4377148.974
30174	2/17/2021	11:00:08 PM	39.5387516	-100.1043282	normal	14405102.568	4377147.432
30174	2/17/2021	10:00:08 PM	39.5387661	-100.1043471	normal	14405100.971	4377149.059
30174	2/17/2021	9:00:39 PM	39.5387887	-100.1043552	normal	14405100.300	4377151.574
30174	2/17/2021	8:00:09 PM	39.5387693	-100.1043618	normal	14405099.708	4377149.429
30174	2/17/2021	7:00:09 PM	39.5387693	-100.1044427	normal	14405092.752	4377149.520
30174	2/17/2021	6:00:39 PM	39.5414103	-100.1012620	normal	14405369.672	4377439.277
30174	2/17/2021	5:00:08 PM	39.5415004	-100.1037606	normal	14405155.086	4377451.910
30174	2/17/2021	4:00:09 PM	39.5413511	-100.1047765	normal	14405067.588	4377436.413
30174	2/17/2021	3:00:40 PM	39.5396921	-100.1128101	normal	14404374.979	4377260.789
30174	2/17/2021	2:00:08 PM	39.5395005	-100.1129041	normal	14404366.631	4377239.633
30174	2/17/2021	1:00:09 PM	39.5394355	-100.1130375	normal	14404355.085	4377232.556
30174	2/17/2021	12:00:38 PM	39.5394494	-100.1130375	normal	14404355.104	4377234.098
30174	2/17/2021	11:00:07 AM	39.5394700	-100.1130685	normal	14404352.462	4377236.413
30174	2/17/2021	10:00:40 AM	39.5393287	-100.1118475	normal	14404457.199	4377219.433
30174	2/17/2021	9:00:08 AM	39.5377504	-100.1093533	normal	14404669.369	4377041.626
30174	2/17/2021	8:00:38 AM	39.5377417	-100.1093452	normal	14404670.059	4377040.653
30174	2/17/2021	7:00:09 AM	39.5377386	-100.1094114	normal	14404664.364	4377040.374
30174	2/17/2021	6:00:39 AM	39.5377484	-100.1093762	normal	14404667.398	4377041.426
30174	2/17/2021	5:00:14 AM	39.5377817	-100.1093697	normal	14404668.008	4377045.112
30174	2/17/2021	4:00:10 AM	39.5394686	-100.1042241	normal	14405112.489	4377226.902
30174	2/17/2021	3:00:40 AM	39.5417298	-100.1018271	normal	14405321.550	4377475.337
30174	2/17/2021	2:00:10 AM	39.5428128	-100.1043255	normal	14405108.337	4377598.162
30174	2/17/2021	1:00:09 AM	39.5426071	-100.1043214	normal	14405108.407	4377575.324
30174	2/17/2021	12:00:39 AM	39.5427225	-100.1042772	normal	14405112.364	4377588.089
30174	2/16/2021	11:00:09 PM	39.5427199	-100.1042813	normal	14405112.010	4377587.805
30174	2/16/2021	10:00:08 PM	39.5444063	-100.0991180	normal	14405557.971	4377769.542
30174	2/16/2021	9:00:39 PM	39.5413580	-100.1019384	normal	14405311.476	4377434.191
30174	2/16/2021	8:00:18 PM	39.5444775	-100.0991745	normal	14405553.215	4377777.505
30174	2/16/2021	7:00:10 PM	39.5444533	-100.0992717	normal	14405544.824	4377774.918
30174	2/16/2021	6:00:39 PM	39.5445022	-100.0992407	normal	14405547.559	4377780.310
30174	2/16/2021	5:00:09 PM	39.5438212	-100.0986897	normal	14405593.979	4377704.150
30174	2/16/2021	4:00:09 PM	39.5384476	-100.1008524	normal	14405400.845	4377110.032
30174	2/16/2021	3:00:38 PM	39.5376311	-100.1092830	normal	14404675.247	4377028.314
30174	2/16/2021	2:00:09 PM	39.5375519	-100.1098179	normal	14404629.173	4377020.082
30174	2/16/2021	1:00:40 PM	39.5375426	-100.1097909	normal	14404631.479	4377019.024
30174	2/16/2021	12:00:11 PM	39.5376429	-100.1095472	normal	14404652.562	4377029.896
30174	2/16/2021	11:00:08 AM	39.5377430	-100.1094638	normal	14404659.869	4377040.915
30174	2/16/2021	10:00:39 AM	39.5377675	-100.1094490	normal	14404661.169	4377043.628
30174	2/16/2021	9:00:10 AM	39.5378303	-100.1089182	normal	14404706.870	4377050.034
30174	2/16/2021	8:00:09 AM	39.5413058	-100.1035178	normal	14405175.690	4377430.054
30174	2/16/2021	7:00:40 AM	39.5413032	-100.1035219	normal	14405175.336	4377429.770
30174	2/16/2021	6:00:09 AM	39.5413171	-100.1035219	normal	14405175.354	4377431.311
30174	2/16/2021	5:00:08 AM	39.5413151	-100.1035448	normal	14405173.384	4377431.112
30174	2/16/2021	4:00:39 AM	39.5413058	-100.1035178	normal	14405175.690	4377430.054
30174	2/16/2021	3:00:07 AM	39.5412499	-100.1034196	normal	14405184.051	4377423.746
30174	2/16/2021	2:00:08 AM	39.5411672	-100.1022289	normal	14405286.255	4377413.319
30174	2/16/2021	1:00:38 AM	39.5369436	-100.1025254	normal	14405255.032	4376944.868
30174	2/16/2021	12:00:08 AM	39.5364609	-100.1021543	normal	14405286.272	4376890.912
30174	2/15/2021	11:00:08 PM	39.5364297	-100.1021380	normal	14405287.632	4376887.425
30174	2/15/2021	10:00:38 PM	39.5364225	-100.1021690	normal	14405284.953	4376886.657
30174	2/15/2021	9:00:09 PM	39.5364450	-100.1021772	normal	14405284.282	4376889.171
30174	2/15/2021	8:00:39 PM	39.5370340	-100.1004301	normal	14405435.219	4376952.698
30174	2/15/2021	7:00:08 PM	39.5378869	-100.1019567	normal	14405305.187	4377048.964
30174	2/15/2021	6:00:39 PM	39.5349868	-100.1011767	normal	14405368.284	4376726.273
30174	2/15/2021	5:00:09 PM	39.5366093	-100.1030048	normal	14405213.385	4376908.278
30174	2/15/2021	4:00:09 PM	39.5409201	-100.1018233	normal	14405320.778	4377385.468
30174	2/15/2021	3:00:38 PM	39.5423084	-100.1033048	normal	14405195.353	4377541.101
30174	2/15/2021	2:00:09 PM	39.5422936	-100.1033654	normal	14405190.130	4377539.531
30174	2/15/2021	1:00:40 PM	39.5418921	-100.1035806	normal	14405171.091	4377495.194
30174	2/15/2021	12:00:09 PM	39.5416314	-100.1035953	normal	14405169.470	4377466.274
30174	2/15/2021	11:00:09 AM	39.5417290	-100.1037745	normal	14405154.209	4377477.298
30174	2/15/2021	10:00:39 AM	39.5419059	-100.1038219	normal	14405150.378	4377496.975
30174	2/15/2021	9:00:11 AM	39.5419383	-100.1038758	normal	14405145.785	4377500.633
30174	2/15/2021	8:00:09 AM	39.5422831	-100.1040575	normal	14405130.646	4377539.085
30174	2/15/2021	7:00:38 AM	39.5411468	-100.1042466	normal	14405112.847	4377413.176
30174	2/15/2021	6:00:10 AM	39.5412358	-100.1040797	normal	14405127.310	4377422.881
30174	2/15/2021	5:00:09 AM	39.5412463	-100.1041443	normal	14405121.771	4377424.109
30174	2/15/2021	4:00:39 AM	39.5412570	-100.1041296	normal	14405123.052	4377425.281
30174	2/15/2021	3:00:08 AM	39.5411616	-100.1039291	normal	14405140.147	4377414.491
30174	2/15/2021	2:00:10 AM	39.5413511	-100.1042114	normal	14405116.145	4377435.810
30174	2/15/2021	1:00:38 AM	39.5404804	-100.1039573	normal	14405136.802	4377338.917
30174	2/15/2021	12:00:15 AM	39.5412409	-100.1025069	normal	14405262.467	4377421.789
30174	2/14/2021	11:00:09 PM	39.5419374	-100.1024527	normal	14405268.073	4377499.035
30174	2/14/2021	10:00:38 PM	39.5419374	-100.1024527	normal	14405268.073	4377499.035
30174	2/14/2021	9:00:09 PM	39.5419713	-100.1024649	normal	14405267.067	4377502.807
30174	2/14/2021	8:00:39 PM	39.5419348	-100.1024568	normal	14405267.719	4377498.751
30174	2/14/2021	7:00:38 PM	39.5408684	-100.1019378	normal	14405310.867	4377379.848
30174	2/14/2021	6:00:08 PM	39.5373511	-100.1031288	normal	14405203.738	4376990.734
30174	2/14/2021	5:00:08 PM	39.5366936	-100.1036059	normal	14405161.844	4376918.267
30174	2/14/2021	4:00:39 PM	39.5379745	-100.1017506	normal	14405323.018	4377058.465
30174	2/14/2021	3:00:09 PM	39.5366986	-100.1032583	normal	14405191.722	4376918.455
30174	2/14/2021	2:00:08 PM	39.5366960	-100.1032623	normal	14405191.368	4376918.170
30174	2/14/2021	1:00:40 PM	39.5366900	-100.1032501	normal	14405192.411	4376917.482
30174	2/14/2021	12:00:10 PM	39.5367027	-100.1032125	normal	14405195.663	4376918.853
30174	2/14/2021	11:00:08 AM	39.5367328	-100.1036909	normal	14405154.590	4376922.698
30174	2/14/2021	10:00:39 AM	39.5367487	-100.1036680	normal	14405156.580	4376924.439
30174	2/14/2021	9:00:09 AM	39.5367840	-100.1037195	normal	14405152.205	4376928.415
30174	2/14/2021	8:00:10 AM	39.5367281	-100.1036369	normal	14405159.221	4376922.124
30174	2/14/2021	7:00:38 AM	39.5351760	-100.1015879	normal	14405333.195	4376747.707
30174	2/14/2021	6:00:10 AM	39.5351647	-100.1015839	normal	14405333.531	4376746.450
30174	2/14/2021	5:00:09 AM	39.5351508	-100.1015839	normal	14405333.512	4376744.909
30174	2/14/2021	4:00:39 AM	39.5351016	-100.1019355	normal	14405303.223	4376739.811
30174	2/14/2021	3:00:09 AM	39.5347836	-100.0997006	normal	14405494.855	4376702.168
30174	2/14/2021	2:00:08 AM	39.5348321	-100.0999745	normal	14405471.384	4376707.837
30174	2/14/2021	1:00:38 AM	39.5348076	-100.0998290	normal	14405483.861	4376704.976
30174	2/14/2021	12:00:09 AM	39.5350027	-100.1011538	normal	14405370.273	4376728.014
30174	2/13/2021	11:00:09 PM	39.5349888	-100.1011538	normal	14405370.255	4376726.472
30174	2/13/2021	10:00:38 PM	39.5350007	-100.1011767	normal	14405368.303	4376727.815
30174	2/13/2021	9:00:09 PM	39.5349393	-100.1010851	normal	14405376.092	4376720.903
30174	2/13/2021	8:00:40 PM	39.5349888	-100.1011538	normal	14405370.255	4376726.472
30174	2/13/2021	7:00:10 PM	39.5425656	-100.0988243	normal	14405580.714	4377564.945
30174	2/13/2021	6:00:39 PM	39.5440079	-100.0983641	normal	14405622.216	4377724.534
30174	2/13/2021	5:00:10 PM	39.5441460	-100.0985056	normal	14405610.244	4377740.012
30174	2/13/2021	4:00:09 PM	39.5447543	-100.0992831	normal	14405544.261	4377808.334
30174	2/13/2021	3:00:38 PM	39.5417820	-100.1037785	normal	14405153.931	4377483.180
30174	2/13/2021	2:00:09 PM	39.5417904	-100.1038504	normal	14405147.766	4377484.193
30174	2/13/2021	1:00:36 PM	39.5417820	-100.1037785	normal	14405153.931	4377483.180
30174	2/13/2021	12:00:09 PM	39.5418096	-100.1040198	normal	14405133.236	4377486.502
30174	2/13/2021	11:00:08 AM	39.5420726	-100.1039838	normal	14405136.693	4377515.656
30174	2/13/2021	10:00:39 AM	39.5420952	-100.1039919	normal	14405136.022	4377518.170
30174	2/13/2021	9:00:14 AM	39.5421204	-100.1039960	normal	14405135.705	4377520.969
30174	2/13/2021	8:00:08 AM	39.5411487	-100.1035620	normal	14405171.676	4377412.664
30174	2/13/2021	7:00:38 AM	39.5402914	-100.1033856	normal	14405185.667	4377317.335
30174	2/13/2021	6:00:09 AM	39.5364075	-100.1027930	normal	14405231.309	4376885.655
30174	2/13/2021	5:00:09 AM	39.5355699	-100.1020466	normal	14405294.313	4376791.902
30174	2/13/2021	4:00:39 AM	39.5355560	-100.1020466	normal	14405294.294	4376790.360
30174	2/13/2021	3:00:08 AM	39.5356099	-100.1021677	normal	14405283.962	4376796.471
30174	2/13/2021	2:00:09 AM	39.5355473	-100.1020385	normal	14405294.984	4376789.388
30174	2/13/2021	1:00:09 AM	39.5354120	-100.1023133	normal	14405271.184	4376774.665
30174	2/13/2021	12:00:39 AM	39.5359546	-100.1023180	normal	14405271.514	4376834.890
30174	2/12/2021	11:00:08 PM	39.5359734	-100.1023083	normal	14405272.376	4376836.968
30174	2/12/2021	10:00:09 PM	39.5358468	-100.1024946	normal	14405256.188	4376823.108
30174	2/12/2021	9:00:38 PM	39.5359320	-100.1023098	normal	14405272.184	4376832.376
30174	2/12/2021	8:00:39 PM	39.5359572	-100.1023139	normal	14405271.868	4376835.175
30174	2/12/2021	7:00:18 PM	39.5369895	-100.1005945	normal	14405421.032	4376947.936
30174	2/12/2021	6:00:08 PM	39.5440378	-100.0984221	normal	14405617.269	4377727.907
30174	2/12/2021	5:00:38 PM	39.5443790	-100.0998779	normal	14405492.637	4377767.311
30174	2/12/2021	4:00:12 PM	39.5480227	-100.1088211	normal	14404729.160	4378181.131
30174	2/12/2021	3:00:09 PM	39.5483498	-100.1100994	normal	14404619.766	4378218.797
30174	2/12/2021	2:00:38 PM	39.5483047	-100.1100831	normal	14404621.108	4378213.767
30174	2/12/2021	1:00:40 PM	39.5481901	-100.1100668	normal	14404622.354	4378201.030
30174	2/12/2021	12:00:09 PM	39.5483171	-100.1101248	normal	14404617.540	4378215.194
30174	2/12/2021	11:00:08 AM	39.5483032	-100.1101248	normal	14404617.521	4378213.653
30174	2/12/2021	10:00:39 AM	39.5483940	-100.1100144	normal	14404627.134	4378223.613
30174	2/12/2021	9:00:15 AM	39.5484053	-100.1100185	normal	14404626.799	4378224.871
30174	2/12/2021	8:00:08 AM	39.5482153	-100.1098452	normal	14404641.428	4378203.602
30174	2/12/2021	7:00:09 AM	39.5420738	-100.1026187	normal	14405253.996	4377514.349
30174	2/12/2021	6:00:39 AM	39.5420492	-100.1026334	normal	14405252.696	4377511.635
30174	2/12/2021	5:00:08 AM	39.5421694	-100.1023209	normal	14405279.710	4377524.645
30174	2/12/2021	4:00:13 AM	39.5420796	-100.1026293	normal	14405253.088	4377515.003
30174	2/12/2021	3:00:09 AM	39.5420903	-100.1026146	normal	14405254.369	4377516.175
30174	2/12/2021	2:00:39 AM	39.5420605	-100.1026375	normal	14405252.361	4377512.892
30174	2/12/2021	1:00:09 AM	39.5419493	-100.1024756	normal	14405266.121	4377500.377
30174	2/12/2021	12:00:10 AM	39.5429204	-100.1028098	normal	14405238.724	4377608.506
30174	2/11/2021	11:00:40 PM	39.5428461	-100.1029162	normal	14405229.484	4377600.371
30174	2/11/2021	10:00:18 PM	39.5429032	-100.1030363	normal	14405219.235	4377606.834
30174	2/11/2021	9:00:09 PM	39.5429434	-100.1029971	normal	14405222.660	4377611.254
30174	2/11/2021	8:00:39 PM	39.5429083	-100.1029472	normal	14405226.899	4377607.311
30174	2/11/2021	7:00:08 PM	39.5425123	-100.1027527	normal	14405243.078	4377563.157
30174	2/11/2021	6:00:39 PM	39.5451131	-100.1024165	normal	14405275.500	4377851.449
30174	2/11/2021	5:00:09 PM	39.5481689	-100.1080489	normal	14404795.707	4378196.546
30174	2/11/2021	4:00:08 PM	39.5481824	-100.1108217	normal	14404557.476	4378200.981
30174	2/11/2021	3:00:38 PM	39.5485655	-100.1102303	normal	14404608.818	4378242.869
30174	2/11/2021	2:00:08 PM	39.5480161	-100.1105167	normal	14404583.458	4378182.201
30174	2/11/2021	1:00:38 PM	39.5481295	-100.1104144	normal	14404592.401	4378194.676
30174	2/11/2021	12:00:09 PM	39.5482893	-100.1101248	normal	14404617.502	4378212.111
30174	2/11/2021	11:00:09 AM	39.5483026	-100.1101060	normal	14404619.137	4378213.568
30174	2/11/2021	10:00:39 AM	39.5483006	-100.1101289	normal	14404617.166	4378213.369
30174	2/11/2021	9:00:17 AM	39.5478852	-100.1102631	normal	14404605.064	4378167.400
30174	2/11/2021	8:00:08 AM	39.5440178	-100.1057303	normal	14404989.268	4377733.380
30174	2/11/2021	7:00:09 AM	39.5419533	-100.1024298	normal	14405270.063	4377500.776
30174	2/11/2021	6:00:39 AM	39.5419374	-100.1024527	normal	14405268.073	4377499.035
30174	2/11/2021	5:00:08 AM	39.5413352	-100.1020096	normal	14405305.326	4377431.733
30174	2/11/2021	4:00:08 AM	39.5419594	-100.1023611	normal	14405275.975	4377501.373
30174	2/11/2021	3:00:40 AM	39.5419487	-100.1024568	normal	14405267.738	4377500.292
30174	2/11/2021	2:00:11 AM	39.5417389	-100.1024019	normal	14405272.169	4377476.948
30174	2/11/2021	1:00:09 AM	39.5420323	-100.1024584	normal	14405267.716	4377509.576
30174	2/11/2021	12:00:38 AM	39.5419513	-100.1024527	normal	14405268.092	4377500.577
30174	2/10/2021	11:00:40 PM	39.5419420	-100.1024257	normal	14405270.398	4377499.518
30174	2/10/2021	10:00:09 PM	39.5419487	-100.1024568	normal	14405267.738	4377500.292
30174	2/10/2021	9:00:09 PM	39.5419307	-100.1024216	normal	14405270.734	4377498.261
30174	2/10/2021	8:00:39 PM	39.5419195	-100.1024175	normal	14405271.069	4377497.004
30174	2/10/2021	7:00:08 PM	39.5419513	-100.1024527	normal	14405268.092	4377500.577
30174	2/10/2021	6:00:39 PM	39.5434411	-100.1020032	normal	14405308.742	4377665.444
30174	2/10/2021	5:00:17 PM	39.5451803	-100.1016968	normal	14405337.437	4377858.155
30174	2/10/2021	4:00:10 PM	39.5514398	-100.1069552	normal	14404894.144	4378558.406
30174	2/10/2021	3:00:10 PM	39.5528406	-100.1088027	normal	14404737.325	4378715.837
30174	2/10/2021	2:00:39 PM	39.5528180	-100.1087946	normal	14404737.995	4378713.322
30174	2/10/2021	1:00:16 PM	39.5527943	-100.1087488	normal	14404741.899	4378710.638
30174	2/10/2021	12:00:08 PM	39.5481879	-100.1077822	normal	14404818.648	4378198.368
30174	2/10/2021	11:00:40 AM	39.5482824	-100.1081085	normal	14404790.737	4378209.205
30174	2/10/2021	10:00:08 AM	39.5482798	-100.1081126	normal	14404790.383	4378208.921
30174	2/10/2021	9:00:09 AM	39.5482598	-100.1081004	normal	14404791.408	4378206.690
30174	2/10/2021	8:00:40 AM	39.5482485	-100.1080963	normal	14404791.743	4378205.433
30174	2/10/2021	7:00:08 AM	39.5454372	-100.1082279	normal	14404776.592	4377893.557
30174	2/10/2021	6:00:39 AM	39.5375564	-100.1009861	normal	14405388.153	4377011.261
30174	2/10/2021	5:00:09 AM	39.5376131	-100.1010237	normal	14405384.995	4377017.599
30174	2/10/2021	4:00:09 AM	39.5375425	-100.1009861	normal	14405388.134	4377009.719
30174	2/10/2021	3:00:38 AM	39.5374339	-100.1009010	normal	14405395.294	4376997.580
30174	2/10/2021	2:00:09 AM	39.5371632	-100.1007238	normal	14405410.161	4376967.352
30174	2/10/2021	1:00:08 AM	39.5371187	-100.1007106	normal	14405411.231	4376962.390
30174	2/10/2021	12:00:39 AM	39.5371485	-100.1006877	normal	14405413.240	4376965.673
30174	2/9/2021	11:00:10 PM	39.5371068	-100.1006877	normal	14405413.183	4376961.048
30174	2/9/2021	10:00:09 PM	39.5371346	-100.1006877	normal	14405413.221	4376964.131
30174	2/9/2021	9:00:38 PM	39.5371458	-100.1006918	normal	14405412.886	4376965.388
30174	2/9/2021	8:00:09 PM	39.5371073	-100.1006256	normal	14405418.523	4376961.043
30174	2/9/2021	7:00:39 PM	39.5383421	-100.1010234	normal	14405386.009	4377098.502
30174	2/9/2021	6:00:39 PM	39.5442433	-100.0989897	normal	14405568.777	4377751.315
30174	2/9/2021	5:00:10 PM	39.5506806	-100.1077022	normal	14404828.924	4378474.938
30174	2/9/2021	4:00:10 PM	39.5509037	-100.1078036	normal	14404820.518	4378499.814
30174	2/9/2021	3:00:10 PM	39.5518376	-100.1082713	normal	14404781.612	4378603.949
30174	2/9/2021	2:00:39 PM	39.5522947	-100.1085403	normal	14404759.125	4378654.967
30174	2/9/2021	1:00:10 PM	39.5514469	-100.1087303	normal	14404741.641	4378561.074
30174	2/9/2021	12:00:08 PM	39.5515617	-100.1086673	normal	14404747.215	4378573.755
30174	2/9/2021	11:00:37 AM	39.5517585	-100.1080651	normal	14404799.216	4378594.952
30174	2/9/2021	10:00:07 AM	39.5519035	-100.1076585	normal	14404834.351	4378610.622
30174	2/9/2021	9:00:08 AM	39.5517715	-100.1076259	normal	14404836.977	4378595.938
30174	2/9/2021	8:00:38 AM	39.5506260	-100.1069972	normal	14404889.430	4378468.139
30174	2/9/2021	7:00:09 AM	39.5463066	-100.1034934	normal	14405184.590	4377985.044
30174	2/9/2021	6:00:39 AM	39.5437316	-100.1015467	normal	14405348.362	4377697.209
30174	2/9/2021	5:00:08 AM	39.5428661	-100.1029284	normal	14405228.459	4377602.602
30174	2/9/2021	4:00:09 AM	39.5428713	-100.1029202	normal	14405229.167	4377603.170
30174	2/9/2021	3:00:10 AM	39.5428600	-100.1029162	normal	14405229.503	4377601.913
30174	2/9/2021	2:00:40 AM	39.5428964	-100.1029243	normal	14405228.851	4377605.969
30174	2/9/2021	1:00:10 AM	39.5433183	-100.1032227	normal	14405203.783	4377653.099
30174	2/9/2021	12:00:38 AM	39.5432442	-100.0988158	normal	14405582.360	4377640.251
30174	2/8/2021	11:00:09 PM	39.5438683	-100.0981833	normal	14405637.556	4377708.851
30174	2/8/2021	10:00:39 PM	39.5439430	-100.0982561	normal	14405631.402	4377717.218
30174	2/8/2021	9:00:09 PM	39.5439265	-100.0982602	normal	14405631.030	4377715.392
30174	2/8/2021	8:00:10 PM	39.5439537	-100.0982414	normal	14405632.684	4377718.390
30174	2/8/2021	7:00:39 PM	39.5439152	-100.0982561	normal	14405631.365	4377714.135
30174	2/8/2021	6:00:08 PM	39.5429378	-100.0992143	normal	14405547.706	4377606.654
30174	2/8/2021	5:00:08 PM	39.5450972	-100.1007144	normal	14405421.735	4377847.901
30174	2/8/2021	4:00:39 PM	39.5479809	-100.1097241	normal	14404651.512	4378177.456
30174	2/8/2021	3:00:11 PM	39.5482841	-100.1100520	normal	14404623.749	4378211.452
30174	2/8/2021	2:00:09 PM	39.5483217	-100.1100978	normal	14404619.865	4378215.678
30174	2/8/2021	1:00:39 PM	39.5483139	-100.1101101	normal	14404618.801	4378214.825
30174	2/8/2021	12:00:10 PM	39.5483449	-100.1101248	normal	14404617.578	4378218.277
30174	2/8/2021	11:00:10 AM	39.5483854	-100.1101028	normal	14404619.525	4378222.744
30174	2/8/2021	10:00:39 AM	39.5483417	-100.1101101	normal	14404618.839	4378217.908
30174	2/8/2021	9:00:09 AM	39.5465376	-100.1099052	normal	14404633.976	4378017.457
30174	2/8/2021	8:00:11 AM	39.5429744	-100.1039958	normal	14405136.889	4377615.747
30174	2/8/2021	7:00:09 AM	39.5428952	-100.1037087	normal	14405161.449	4377606.657
30174	2/8/2021	6:00:39 AM	39.5429662	-100.1044096	normal	14405101.317	4377615.281
30174	2/8/2021	5:00:08 AM	39.5430149	-100.1045389	normal	14405090.277	4377620.821
30174	2/8/2021	4:00:08 AM	39.5437290	-100.1020506	normal	14405305.062	4377697.453
30174	2/8/2021	3:00:08 AM	39.5422136	-100.1030579	normal	14405216.443	4377530.321
30174	2/8/2021	2:00:38 AM	39.5421418	-100.1029826	normal	14405222.815	4377522.273
30174	2/8/2021	1:00:08 AM	39.5423081	-100.1028844	normal	14405231.478	4377540.630
30174	2/8/2021	12:00:38 AM	39.5434350	-100.1029749	normal	14405225.240	4377665.796
30174	2/7/2021	11:00:08 PM	39.5445808	-100.0986869	normal	14405595.250	4377788.457
30174	2/7/2021	10:00:39 PM	39.5445695	-100.0986828	normal	14405595.585	4377787.199
30174	2/7/2021	9:00:09 PM	39.5445834	-100.0986828	normal	14405595.604	4377788.741
30174	2/7/2021	8:00:09 PM	39.5445715	-100.0986599	normal	14405597.556	4377787.398
30174	2/7/2021	7:00:39 PM	39.5445788	-100.0987098	normal	14405593.279	4377788.258
30174	2/7/2021	6:00:39 PM	39.5442586	-100.0997700	normal	14405501.749	4377753.829
30174	2/7/2021	5:00:06 PM	39.5433695	-100.0978335	normal	14405666.941	4377653.119
30174	2/7/2021	4:00:09 PM	39.5366240	-100.1037662	normal	14405147.973	4376910.707
30174	2/7/2021	3:00:35 PM	39.5392643	-100.1132420	normal	14404337.276	4377213.772
30174	2/7/2021	2:00:09 PM	39.5393958	-100.1129336	normal	14404363.956	4377228.039
30174	2/7/2021	1:00:08 PM	39.5393958	-100.1129336	normal	14404363.956	4377228.039
30174	2/7/2021	12:00:39 PM	39.5394546	-100.1131103	normal	14404348.856	4377234.757
30174	2/7/2021	11:00:09 AM	39.5389935	-100.1133058	normal	14404331.415	4377183.782
30174	2/7/2021	10:00:08 AM	39.5376434	-100.1094851	normal	14404657.902	4377029.890
30174	2/7/2021	9:00:38 AM	39.5376668	-100.1094327	normal	14404662.435	4377032.433
30174	2/7/2021	8:00:38 AM	39.5376489	-100.1093976	normal	14404665.431	4377030.402
30174	2/7/2021	7:00:08 AM	39.5362871	-100.1036846	normal	14405154.528	4376873.232
30174	2/7/2021	6:00:39 AM	39.5355447	-100.1020425	normal	14405294.630	4376789.103
30174	2/7/2021	5:00:08 AM	39.5355514	-100.1020736	normal	14405291.969	4376789.876
30174	2/7/2021	4:00:08 AM	39.5357711	-100.1022396	normal	14405278.005	4376814.440
30174	2/7/2021	3:00:08 AM	39.5357977	-100.1022019	normal	14405281.276	4376817.352
30174	2/7/2021	2:00:39 AM	39.5357983	-100.1022207	normal	14405279.660	4376817.438
30174	2/7/2021	1:00:38 AM	39.5358076	-100.1022477	normal	14405277.354	4376818.496
30174	2/7/2021	12:00:10 AM	39.5370791	-100.1026710	normal	14405242.707	4376960.063
30174	2/6/2021	11:00:08 PM	39.5419261	-100.1024486	normal	14405268.409	4377497.778
30174	2/6/2021	10:00:39 PM	39.5420115	-100.1025067	normal	14405263.537	4377507.317
30174	2/6/2021	9:00:10 PM	39.5420089	-100.1025107	normal	14405263.182	4377507.033
30174	2/6/2021	8:00:09 PM	39.5420115	-100.1025067	normal	14405263.537	4377507.317
30174	2/6/2021	7:00:39 PM	39.5420744	-100.1026375	normal	14405252.379	4377514.434
30174	2/6/2021	6:00:09 PM	39.5449063	-100.1016494	normal	14405341.136	4377827.688
30174	2/6/2021	5:00:10 PM	39.5515032	-100.1066051	normal	14404924.315	4378565.081
30174	2/6/2021	4:00:38 PM	39.5538820	-100.1095764	normal	14404672.280	4378832.229
30174	2/6/2021	3:00:08 PM	39.5514416	-100.1065928	normal	14404925.284	4378558.226
30174	2/6/2021	2:00:39 PM	39.5514309	-100.1066076	normal	14404924.003	4378557.053
30174	2/6/2021	1:00:12 PM	39.5514324	-100.1066468	normal	14404920.634	4378557.260
30174	2/6/2021	12:00:10 PM	39.5521835	-100.1084593	normal	14404765.930	4378642.543
30174	2/6/2021	11:00:39 AM	39.5521922	-100.1084675	normal	14404765.240	4378643.517
30174	2/6/2021	10:00:16 AM	39.5521748	-100.1084512	normal	14404766.620	4378641.570
30174	2/6/2021	9:00:09 AM	39.5521702	-100.1084782	normal	14404764.295	4378641.087
30174	2/6/2021	8:00:40 AM	39.5514231	-100.1081037	normal	14404795.447	4378557.771
30174	2/6/2021	7:00:09 AM	39.5457476	-100.1026707	normal	14405254.521	4377922.135
30174	2/6/2021	6:00:39 AM	39.5488640	-100.1026819	normal	14405257.795	4378268.022
30174	2/6/2021	5:00:08 AM	39.5488871	-100.1027089	normal	14405255.508	4378270.622
30174	2/6/2021	4:00:08 AM	39.5486446	-100.1026951	normal	14405256.366	4378243.692
30174	2/6/2021	3:00:09 AM	39.5488891	-100.1026860	normal	14405257.479	4378270.821
30174	2/6/2021	2:00:40 AM	39.5488692	-100.1026738	normal	14405258.504	4378268.590
30174	2/6/2021	1:00:09 AM	39.5489036	-100.1027048	normal	14405255.881	4378272.447
30174	2/6/2021	12:00:40 AM	39.5465893	-100.1033714	normal	14405195.459	4378016.288
30174	2/5/2021	11:00:08 PM	39.5428687	-100.1029243	normal	14405228.813	4377602.886
30174	2/5/2021	10:00:39 PM	39.5429037	-100.1028933	normal	14405231.530	4377606.737
30174	2/5/2021	9:00:08 PM	39.5428800	-100.1029284	normal	14405228.478	4377604.143
30174	2/5/2021	8:00:09 PM	39.5428687	-100.1029243	normal	14405228.813	4377602.886
30174	2/5/2021	7:00:39 PM	39.5435478	-100.1028538	normal	14405235.799	4377678.186
30174	2/5/2021	6:00:10 PM	39.5487673	-100.1017168	normal	14405340.593	4378256.275
30174	2/5/2021	5:00:09 PM	39.5492981	-100.1105050	normal	14404586.219	4378324.467
30174	2/5/2021	4:00:39 PM	39.5493053	-100.1136845	normal	14404313.043	4378328.648
30174	2/5/2021	3:00:09 PM	39.5481525	-100.1138932	normal	14404293.524	4378200.928
30174	2/5/2021	2:00:10 PM	39.5481742	-100.1138000	normal	14404301.564	4378203.230
30174	2/5/2021	1:00:38 PM	39.5482705	-100.1136830	normal	14404311.749	4378213.795
30174	2/5/2021	12:00:08 PM	39.5482453	-100.1136789	normal	14404312.065	4378210.996
30174	2/5/2021	11:00:40 AM	39.5482699	-100.1136642	normal	14404313.365	4378213.710
30174	2/5/2021	10:00:08 AM	39.5482453	-100.1136789	normal	14404312.065	4378210.996
30174	2/5/2021	9:00:08 AM	39.5453427	-100.1134831	normal	14404324.906	4377888.638
30174	2/5/2021	8:00:39 AM	39.5405373	-100.1159310	normal	14404107.954	4377357.914
30174	2/5/2021	7:00:11 AM	39.5401369	-100.1091827	normal	14404687.294	4377306.306
30174	2/5/2021	6:00:08 AM	39.5419228	-100.1049808	normal	14405050.811	4377500.074
30174	2/5/2021	5:00:40 AM	39.5421947	-100.1047926	normal	14405067.355	4377530.054
30174	2/5/2021	4:00:09 AM	39.5420510	-100.1045767	normal	14405085.709	4377513.881
30174	2/5/2021	3:00:09 AM	39.5420629	-100.1045996	normal	14405083.757	4377515.223
30174	2/5/2021	2:00:33 AM	39.5420722	-100.1046266	normal	14405081.451	4377516.281
30174	2/5/2021	1:00:09 AM	39.5417540	-100.1054225	normal	14405012.624	4377481.813
30174	2/5/2021	12:00:38 AM	39.5424769	-100.1048293	normal	14405064.583	4377561.409
30174	2/4/2021	11:00:09 PM	39.5425002	-100.1046960	normal	14405076.072	4377563.861
30174	2/4/2021	10:00:39 PM	39.5426551	-100.1048350	normal	14405064.338	4377581.200
30174	2/4/2021	9:00:09 PM	39.5426438	-100.1048309	normal	14405064.674	4377579.943
30174	2/4/2021	8:00:10 PM	39.5428936	-100.1039917	normal	14405137.130	4377606.782
30174	2/4/2021	7:00:39 PM	39.5436364	-100.1030075	normal	14405222.708	4377688.186
30174	2/4/2021	6:00:10 PM	39.5474447	-100.1081840	normal	14404783.107	4378116.309
30174	2/4/2021	5:00:10 PM	39.5508889	-100.1137840	normal	14404306.666	4378504.507
30174	2/4/2021	4:00:39 PM	39.5509624	-100.1138192	normal	14404303.746	4378512.705
30174	2/4/2021	3:00:10 PM	39.5510009	-100.1138044	normal	14404305.065	4378516.960
30174	2/4/2021	2:00:09 PM	39.5508838	-100.1129701	normal	14404376.592	4378503.081
30174	2/4/2021	1:00:39 PM	39.5508664	-100.1129537	normal	14404377.972	4378501.134
30174	2/4/2021	12:00:09 PM	39.5508890	-100.1129619	normal	14404377.301	4378503.649
30174	2/4/2021	11:00:40 AM	39.5508598	-100.1130036	normal	14404373.676	4378500.452
30174	2/4/2021	10:00:08 AM	39.5508271	-100.1125292	normal	14404414.395	4378496.323
30174	2/4/2021	9:00:09 AM	39.5445158	-100.1133834	normal	14404332.333	4377796.766
30174	2/4/2021	8:00:38 AM	39.5394066	-100.1120160	normal	14404442.828	4377228.262
30174	2/4/2021	7:00:09 AM	39.5379505	-100.1100894	normal	14404606.392	4377064.613
30174	2/4/2021	6:00:39 AM	39.5399549	-100.1048702	normal	14405057.638	4377281.552
30174	2/4/2021	5:00:08 AM	39.5385144	-100.1017594	normal	14405322.994	4377118.405
30174	2/4/2021	4:00:10 AM	39.5347354	-100.0999124	normal	14405476.592	4376697.041
30174	2/4/2021	3:00:38 AM	39.5347513	-100.0998895	normal	14405478.581	4376698.781
30174	2/4/2021	2:00:08 AM	39.5347533	-100.1007695	normal	14405402.962	4376699.929
30174	2/4/2021	1:00:08 AM	39.5297118	-100.1037969	normal	14405135.923	4376143.588
30174	2/4/2021	12:00:38 AM	39.5294667	-100.1038681	normal	14405129.471	4376116.463
30174	2/3/2021	11:00:08 PM	39.5294395	-100.1038869	normal	14405127.817	4376113.466
30174	2/3/2021	10:00:39 PM	39.5294144	-100.1038828	normal	14405128.133	4376110.667
30174	2/3/2021	9:00:10 PM	39.5250385	-100.1023273	normal	14405255.879	4375623.374
30174	2/3/2021	8:00:09 PM	39.5250831	-100.1023248	normal	14405256.155	4375628.315
30174	2/3/2021	7:00:09 PM	39.5236608	-100.1057636	normal	14404958.644	4375474.096
30174	2/3/2021	6:00:39 PM	39.5301295	-100.0993686	normal	14405517.080	4376185.284
30174	2/3/2021	5:00:38 PM	39.5353660	-100.1090979	normal	14404688.060	4376776.724
30174	2/3/2021	4:00:09 PM	39.5356998	-100.1093423	normal	14404667.509	4376814.029
30174	2/3/2021	3:00:09 PM	39.5357018	-100.1093194	normal	14404669.480	4376814.228
30174	2/3/2021	2:00:39 PM	39.5356479	-100.1095362	normal	14404650.779	4376808.466
30174	2/3/2021	1:00:08 PM	39.5356724	-100.1095215	normal	14404652.079	4376811.179
30174	2/3/2021	12:00:09 PM	39.5356857	-100.1095026	normal	14404653.714	4376812.635
30174	2/3/2021	11:00:39 AM	39.5357975	-100.1096834	normal	14404638.337	4376825.236
30174	2/3/2021	10:00:09 AM	39.5387749	-100.1115164	normal	14404484.893	4377157.621
30174	2/3/2021	9:00:08 AM	39.5386597	-100.1114812	normal	14404487.756	4377144.798
30174	2/3/2021	8:00:37 AM	39.5383043	-100.1109268	normal	14404534.914	4377104.768
30174	2/3/2021	7:00:09 AM	39.5377561	-100.1038485	normal	14405142.442	4377036.442
30174	2/3/2021	6:00:09 AM	39.5370714	-100.1018613	normal	14405312.279	4376958.351
30174	2/3/2021	5:00:08 AM	39.5376352	-100.1010940	normal	14405378.986	4377020.118
30174	2/3/2021	4:00:39 AM	39.5368687	-100.1017101	normal	14405324.999	4376935.699
30174	2/3/2021	3:00:09 AM	39.5368906	-100.1016185	normal	14405332.901	4376938.037
30174	2/3/2021	2:00:08 AM	39.5369414	-100.1018867	normal	14405309.919	4376943.959
30174	2/3/2021	1:00:38 AM	39.5370991	-100.1018613	normal	14405312.317	4376961.434
30174	2/3/2021	12:00:08 AM	39.5381323	-100.1006620	normal	14405416.782	4377074.843
30174	2/2/2021	11:00:08 PM	39.5368906	-100.1016185	normal	14405332.901	4376938.037
30174	2/2/2021	10:00:39 PM	39.5368906	-100.1016185	normal	14405332.901	4376938.037
30174	2/2/2021	9:00:10 PM	39.5387435	-100.1043389	normal	14405101.641	4377146.545
30174	2/2/2021	8:00:09 PM	39.5387548	-100.1043430	normal	14405101.306	4377147.802
30174	2/2/2021	7:00:09 PM	39.5387754	-100.1043740	normal	14405098.664	4377150.117
30174	2/2/2021	6:00:39 PM	39.5405536	-100.1052160	normal	14405028.739	4377348.359
30174	2/2/2021	5:00:38 PM	39.5409287	-100.1118619	normal	14404458.152	4377397.027
30174	2/2/2021	4:00:10 PM	39.5414798	-100.1126969	normal	14404387.158	4377459.083
30174	2/2/2021	3:00:09 PM	39.5416291	-100.1125840	normal	14404397.065	4377475.529
30174	2/2/2021	2:00:39 PM	39.5423942	-100.1120097	normal	14404447.464	4377559.835
30174	2/2/2021	1:00:10 PM	39.5424086	-100.1119475	normal	14404452.824	4377561.371
30174	2/2/2021	12:00:09 PM	39.5423464	-100.1119974	normal	14404448.452	4377554.522
30174	2/2/2021	11:00:39 AM	39.5423623	-100.1119745	normal	14404450.441	4377556.263
30174	2/2/2021	10:00:08 AM	39.5423557	-100.1119435	normal	14404453.102	4377555.489
30174	2/2/2021	9:00:10 AM	39.5423649	-100.1119704	normal	14404450.796	4377556.547
30174	2/2/2021	8:00:39 AM	39.5416184	-100.1125987	normal	14404395.784	4377474.357
30174	2/2/2021	7:00:11 AM	39.5420261	-100.1064767	normal	14404922.407	4377513.123
30174	2/2/2021	6:00:09 AM	39.5403823	-100.1033561	normal	14405188.324	4377327.386
30174	2/2/2021	5:00:40 AM	39.5382960	-100.1040985	normal	14405121.686	4377096.622
30174	2/2/2021	4:00:09 AM	39.5382960	-100.1040985	normal	14405121.686	4377096.622
30174	2/2/2021	3:00:09 AM	39.5390135	-100.1039323	normal	14405136.946	4377176.086
30174	2/2/2021	2:00:39 AM	39.5370367	-100.1029744	normal	14405216.578	4376955.682
30174	2/2/2021	1:00:09 AM	39.5372087	-100.1021443	normal	14405288.148	4376973.892
30174	2/2/2021	12:00:09 AM	39.5372799	-100.1021851	normal	14405284.738	4376981.838
30174	2/1/2021	11:00:38 PM	39.5373005	-100.1022161	normal	14405282.097	4376984.153
30174	2/1/2021	10:00:09 PM	39.5380666	-100.1010178	normal	14405386.121	4377067.919
30174	2/1/2021	9:00:09 PM	39.5373168	-100.1006475	normal	14405416.919	4376984.320
30174	2/1/2021	8:00:38 PM	39.5372923	-100.1006623	normal	14405415.618	4376981.607
30174	2/1/2021	7:00:09 PM	39.5373056	-100.1006435	normal	14405417.254	4376983.063
30174	2/1/2021	6:00:39 PM	39.5380724	-100.1019313	normal	14405307.622	4377069.523
30174	2/1/2021	5:00:09 PM	39.5378065	-100.1103560	normal	14404583.281	4377048.918
30174	2/1/2021	4:00:39 PM	39.5355322	-100.1092410	normal	14404675.991	4376795.320
30174	2/1/2021	3:00:09 PM	39.5371150	-100.1109654	normal	14404529.961	4376972.809
30174	2/1/2021	2:00:09 PM	39.5371897	-100.1111192	normal	14404516.852	4376981.268
30174	2/1/2021	1:00:38 PM	39.5377909	-100.1114609	normal	14404488.307	4377048.359
30174	2/1/2021	12:00:09 PM	39.5377924	-100.1114192	normal	14404491.894	4377048.473
30174	2/1/2021	11:00:39 AM	39.5377759	-100.1114233	normal	14404491.521	4377046.647
30174	2/1/2021	10:00:10 AM	39.5378377	-100.1111943	normal	14404511.285	4377053.263
30174	2/1/2021	9:00:08 AM	39.5378818	-100.1114315	normal	14404490.964	4377058.411
30174	2/1/2021	8:00:39 AM	39.5391143	-100.1120127	normal	14404442.703	4377195.820
30174	2/1/2021	7:00:14 AM	39.5390281	-100.1120152	normal	14404442.371	4377186.251
30174	2/1/2021	6:00:09 AM	39.5390897	-100.1120275	normal	14404441.403	4377193.106
30174	2/1/2021	5:00:40 AM	39.5398898	-100.1109224	normal	14404537.465	4377280.734
30174	2/1/2021	4:00:09 AM	39.5405340	-100.1040611	normal	14405127.951	4377344.975
30174	2/1/2021	3:00:08 AM	39.5422455	-100.1032550	normal	14405199.554	4377534.076
30174	2/1/2021	2:00:39 AM	39.5422475	-100.1032320	normal	14405201.525	4377534.275
30174	2/1/2021	1:00:09 AM	39.5422568	-100.1032590	normal	14405199.219	4377535.333
30174	2/1/2021	12:00:09 AM	39.5430083	-100.1022021	normal	14405291.064	4377617.620
30174	1/31/2021	11:00:38 PM	39.5433296	-100.1032268	normal	14405203.448	4377654.356
30174	1/31/2021	10:00:10 PM	39.5434080	-100.1037363	normal	14405159.771	4377663.600
30174	1/31/2021	9:00:09 PM	39.5433162	-100.1032456	normal	14405201.812	4377652.900
30174	1/31/2021	8:00:38 PM	39.5436998	-100.1024955	normal	14405266.792	4377694.677
30174	1/31/2021	7:00:09 PM	39.5448534	-100.1040320	normal	14405136.332	4377824.325
30174	1/31/2021	6:00:39 PM	39.5507908	-100.1112147	normal	14404527.285	4378490.892
30174	1/31/2021	5:00:10 PM	39.5475271	-100.1137453	normal	14404305.376	4378131.356
30174	1/31/2021	4:00:38 PM	39.5498812	-100.1136827	normal	14404313.983	4378392.560
30174	1/31/2021	3:00:10 PM	39.5510087	-100.1138732	normal	14404299.172	4378517.904
30174	1/31/2021	2:00:39 PM	39.5509902	-100.1138192	normal	14404303.784	4378515.787
30174	1/31/2021	1:00:10 PM	39.5508182	-100.1126814	normal	14404401.309	4378495.496
30174	1/31/2021	12:00:09 PM	39.5508058	-100.1126396	normal	14404404.876	4378494.069
30174	1/31/2021	11:00:39 AM	39.5508290	-100.1126666	normal	14404402.589	4378496.669
30174	1/31/2021	10:00:10 AM	39.5509219	-100.1126952	normal	14404400.260	4378507.013
30174	1/31/2021	9:00:08 AM	39.5479988	-100.1096783	normal	14404655.472	4378179.396
30174	1/31/2021	8:00:39 AM	39.5479983	-100.1096595	normal	14404657.089	4378179.311
30174	1/31/2021	7:00:10 AM	39.5455636	-100.1041381	normal	14405128.181	4377903.260
30174	1/31/2021	6:00:08 AM	39.5451768	-100.1006808	normal	14405424.727	4377856.695
30174	1/31/2021	5:00:08 AM	39.5444606	-100.0998214	normal	14405497.601	4377776.305
30174	1/31/2021	4:00:38 AM	39.5411872	-100.1009194	normal	14405398.810	4377414.162
30174	1/31/2021	3:00:09 AM	39.5421279	-100.1029826	normal	14405222.796	4377520.731
30174	1/31/2021	2:00:39 AM	39.5421424	-100.1030014	normal	14405221.198	4377522.358
30174	1/31/2021	1:00:10 AM	39.5421982	-100.1030030	normal	14405221.138	4377528.559
30174	1/31/2021	12:00:09 AM	39.5410079	-100.1015378	normal	14405345.430	4377394.911
30174	1/30/2021	11:00:38 PM	39.5386948	-100.1023229	normal	14405274.819	4377139.015
30174	1/30/2021	10:00:10 PM	39.5372334	-100.1031943	normal	14405197.946	4376977.736
30174	1/30/2021	9:00:09 PM	39.5371717	-100.1031821	normal	14405198.914	4376970.881
30174	1/30/2021	8:00:38 PM	39.5371578	-100.1031821	normal	14405198.895	4376969.340
30174	1/30/2021	7:00:09 PM	39.5370460	-100.1030014	normal	14405214.272	4376956.740
30174	1/30/2021	6:00:39 PM	39.5402093	-100.1034233	normal	14405182.321	4377308.256
30174	1/30/2021	5:00:40 PM	39.5402608	-100.1125172	normal	14404400.929	4377323.603
30174	1/30/2021	4:00:09 PM	39.5402383	-100.1147352	normal	14404210.292	4377323.459
30174	1/30/2021	3:00:10 PM	39.5402403	-100.1147123	normal	14404212.263	4377323.658
30174	1/30/2021	2:00:39 PM	39.5410995	-100.1180918	normal	14403923.046	4377422.615
30174	1/30/2021	1:00:09 PM	39.5410954	-100.1181376	normal	14403919.105	4377422.217
30174	1/30/2021	12:00:08 PM	39.5410644	-100.1180419	normal	14403927.285	4377418.673
30174	1/30/2021	11:00:38 AM	39.5410896	-100.1180460	normal	14403926.968	4377421.472
30174	1/30/2021	10:00:10 AM	39.5410618	-100.1180460	normal	14403926.930	4377418.388
30174	1/30/2021	9:00:10 AM	39.5410644	-100.1180419	normal	14403927.285	4377418.673
30174	1/30/2021	8:00:39 AM	39.5430138	-100.1213264	normal	14403647.736	4377638.542
30174	1/30/2021	7:00:06 AM	39.5380585	-100.1091717	normal	14404685.397	4377075.627
30174	1/30/2021	6:00:08 AM	39.5413058	-100.1054203	normal	14405012.208	4377432.060
30174	1/30/2021	5:00:40 AM	39.5418275	-100.1039740	normal	14405137.196	4377488.442
30174	1/30/2021	4:00:09 AM	39.5417959	-100.1037785	normal	14405153.950	4377484.722
30174	1/30/2021	3:00:09 AM	39.5417886	-100.1037287	normal	14405158.226	4377483.863
30174	1/30/2021	2:00:39 AM	39.5417892	-100.1038284	normal	14405149.654	4377484.039
30174	1/30/2021	1:00:09 AM	39.5414758	-100.1037754	normal	14405153.786	4377449.196
30174	1/30/2021	12:00:09 AM	39.5405612	-100.1040423	normal	14405129.605	4377347.973
30174	1/29/2021	11:00:38 PM	39.5392568	-100.1038047	normal	14405148.248	4377202.954
30174	1/29/2021	10:00:09 PM	39.5387913	-100.1043511	normal	14405100.654	4377151.858
30174	1/29/2021	9:00:38 PM	39.5387615	-100.1043740	normal	14405098.646	4377148.576
30174	1/29/2021	8:00:10 PM	39.5387609	-100.1043552	normal	14405100.262	4377148.490
30174	1/29/2021	7:00:10 PM	39.5401170	-100.1035754	normal	14405169.120	4377298.181
30174	1/29/2021	6:00:39 PM	39.5411802	-100.1054014	normal	14405013.654	4377418.101
30174	1/29/2021	5:00:10 PM	39.5397396	-100.1123210	normal	14404417.074	4377265.539
30174	1/29/2021	4:00:40 PM	39.5405360	-100.1150697	normal	14404181.958	4377356.851
30174	1/29/2021	3:00:09 PM	39.5407862	-100.1159743	normal	14404104.573	4377385.584
30174	1/29/2021	2:00:39 PM	39.5405182	-100.1159391	normal	14404107.225	4377355.804
30174	1/29/2021	1:00:10 PM	39.5403375	-100.1162769	normal	14404077.947	4377336.109
30174	1/29/2021	12:00:09 PM	39.5402932	-100.1162001	normal	14404084.492	4377331.109
30174	1/29/2021	11:00:10 AM	39.5402845	-100.1161919	normal	14404085.182	4377330.136
30174	1/29/2021	10:00:38 AM	39.5402726	-100.1161690	normal	14404087.134	4377328.794
30174	1/29/2021	9:00:10 AM	39.5402819	-100.1161960	normal	14404084.828	4377329.852
30174	1/29/2021	8:00:39 AM	39.5401599	-100.1142257	normal	14404253.969	4377314.215
30174	1/29/2021	7:00:10 AM	39.5400618	-100.1054794	normal	14405005.427	4377294.055
30174	1/29/2021	6:00:10 AM	39.5391962	-100.1058771	normal	14404970.070	4377198.407
30174	1/29/2021	5:00:40 AM	39.5391684	-100.1058771	normal	14404970.032	4377195.324
30174	1/29/2021	4:00:07 AM	39.5391849	-100.1058731	normal	14404970.405	4377197.150
30174	1/29/2021	3:00:08 AM	39.5391962	-100.1058771	normal	14404970.070	4377198.407
30174	1/29/2021	2:00:39 AM	39.5394505	-100.1043493	normal	14405101.708	4377225.019
30174	1/29/2021	1:00:11 AM	39.5385243	-100.1018052	normal	14405319.072	4377119.549
30174	1/29/2021	12:00:09 AM	39.5371564	-100.0999344	normal	14405477.981	4376965.759
30174	1/28/2021	11:00:38 PM	39.5369871	-100.1003573	normal	14405441.410	4376947.413
30174	1/28/2021	10:00:08 PM	39.5370693	-100.1004006	normal	14405437.801	4376956.582
30174	1/28/2021	9:00:07 PM	39.5370122	-100.1003614	normal	14405441.094	4376950.211
30174	1/28/2021	8:00:39 PM	39.5369611	-100.1004947	normal	14405429.567	4376944.676
30174	1/28/2021	7:00:08 PM	39.5387859	-100.1018422	normal	14405316.249	4377148.625
30174	1/28/2021	6:00:08 PM	39.5373881	-100.1099120	normal	14404620.863	4377002.010
30174	1/28/2021	5:01:08 PM	39.5352936	-100.1094226	normal	14404660.058	4376769.026
30174	1/28/2021	4:00:38 PM	39.5341671	-100.0995626	normal	14405505.883	4376633.602
30174	1/28/2021	3:00:09 PM	39.5341876	-100.0995127	normal	14405510.197	4376635.827
30174	1/28/2021	2:00:39 PM	39.5340823	-100.0995234	normal	14405509.138	4376624.148
30174	1/28/2021	1:00:10 PM	39.5364960	-100.1031070	normal	14405204.442	4376895.803
30174	1/28/2021	12:00:09 PM	39.5366486	-100.1037514	normal	14405149.273	4376913.420
30174	1/28/2021	11:00:09 AM	39.5366385	-100.1038659	normal	14405139.419	4376912.424
30174	1/28/2021	10:00:38 AM	39.5366411	-100.1038619	normal	14405139.773	4376912.709
30174	1/28/2021	9:00:07 AM	39.5366047	-100.1038537	normal	14405140.425	4376908.653
30174	1/28/2021	8:00:39 AM	39.5366265	-100.1040033	normal	14405127.595	4376911.230
30174	1/28/2021	7:00:08 AM	39.5366200	-100.1038929	normal	14405137.075	4376910.399
30174	1/28/2021	6:00:09 AM	39.5366246	-100.1038659	normal	14405139.400	4376910.883
30174	1/28/2021	5:00:40 AM	39.5363645	-100.1034154	normal	14405177.763	4376881.536
30174	1/28/2021	4:00:08 AM	39.5372130	-100.1025998	normal	14405249.008	4376974.853
30174	1/28/2021	3:00:09 AM	39.5388173	-100.1010366	normal	14405385.523	4377151.253
30174	1/28/2021	2:00:38 AM	39.5412019	-100.1040674	normal	14405128.316	4377419.109
30174	1/28/2021	1:00:09 AM	39.5412477	-100.1041026	normal	14405125.358	4377424.223
30174	1/28/2021	12:00:38 AM	39.5411921	-100.1040216	normal	14405132.238	4377417.966
30174	1/27/2021	11:00:09 PM	39.5411999	-100.1040094	normal	14405133.301	4377418.819
30174	1/27/2021	10:00:38 PM	39.5412584	-100.1040878	normal	14405126.639	4377425.395
30174	1/27/2021	9:00:08 PM	39.5412294	-100.1040502	normal	14405129.834	4377422.141
30174	1/27/2021	8:00:39 PM	39.5412271	-100.1040715	normal	14405127.999	4377421.908
30174	1/27/2021	7:00:09 PM	39.5365829	-100.1042847	normal	14405103.354	4376906.697
30174	1/27/2021	6:00:05 PM	39.5382061	-100.1037453	normal	14405151.921	4377086.269
30174	1/27/2021	5:00:39 PM	39.5410948	-100.1021348	normal	14405294.243	4377405.185
30174	1/27/2021	4:00:09 PM	39.5432103	-100.1022536	normal	14405286.916	4377640.095
30174	1/27/2021	3:00:09 PM	39.5429995	-100.1049028	normal	14405058.982	4377619.495
30174	1/27/2021	2:00:39 PM	39.5430108	-100.1049069	normal	14405058.646	4377620.753
30174	1/27/2021	1:00:09 PM	39.5429955	-100.1049486	normal	14405055.040	4377619.097
30174	1/27/2021	12:00:09 PM	39.5429671	-100.1049298	normal	14405056.619	4377615.929
30174	1/27/2021	11:00:38 AM	39.5429723	-100.1049216	normal	14405057.327	4377616.497
30174	1/27/2021	10:00:09 AM	39.5429742	-100.1042370	normal	14405116.156	4377615.986
30174	1/27/2021	9:00:08 AM	39.5424745	-100.1048506	normal	14405062.748	4377561.175
30174	1/27/2021	8:00:39 AM	39.5410312	-100.1045321	normal	14405088.158	4377400.649
30174	1/27/2021	7:00:10 AM	39.5420918	-100.1040565	normal	14405130.464	4377517.857
30174	1/27/2021	6:00:08 AM	39.5421144	-100.1040647	normal	14405129.793	4377520.372
30174	1/27/2021	5:00:08 AM	39.5423893	-100.1041325	normal	14405124.342	4377550.960
30174	1/27/2021	4:00:38 AM	39.5419450	-100.1011171	normal	14405382.852	4377498.467
30174	1/27/2021	3:00:08 AM	39.5417453	-100.1024470	normal	14405268.298	4377477.703
30174	1/27/2021	2:00:38 AM	39.5419497	-100.1036386	normal	14405166.182	4377501.651
30174	1/27/2021	1:00:09 AM	39.5419410	-100.1036305	normal	14405166.871	4377500.678
30174	1/27/2021	12:00:39 AM	39.5419379	-100.1036157	normal	14405168.134	4377500.309
30174	1/26/2021	11:00:10 PM	39.5409526	-100.1019582	normal	14405309.229	4377389.217
30174	1/26/2021	10:00:09 PM	39.5421349	-100.1040958	normal	14405127.152	4377522.687
30174	1/26/2021	9:00:10 PM	39.5421065	-100.1039150	normal	14405142.643	4377519.337
30174	1/26/2021	8:00:39 PM	39.5419610	-100.1036427	normal	14405165.846	4377502.908
30174	1/26/2021	7:00:10 PM	39.5419650	-100.1035969	normal	14405169.788	4377503.306
30174	1/26/2021	6:00:08 PM	39.5413220	-100.1026901	normal	14405246.833	4377430.987
30174	1/26/2021	5:00:39 PM	39.5363290	-100.1031055	normal	14405204.351	4376877.270
30174	1/26/2021	4:00:39 PM	39.5355976	-100.1020466	normal	14405294.351	4376794.985
30174	1/26/2021	3:00:09 PM	39.5355725	-100.1020425	normal	14405294.667	4376792.186
30174	1/26/2021	2:00:09 PM	39.5352233	-100.1021620	normal	14405283.923	4376753.555
30174	1/26/2021	1:00:40 PM	39.5363062	-100.1026769	normal	14405241.147	4376874.284
30174	1/26/2021	12:00:10 PM	39.5363505	-100.1027538	normal	14405234.602	4376879.284
30174	1/26/2021	11:00:38 AM	39.5365610	-100.1029737	normal	14405215.988	4376902.880
30174	1/26/2021	10:00:09 AM	39.5364902	-100.1036771	normal	14405155.448	4376895.768
30174	1/26/2021	9:00:08 AM	39.5387097	-100.1044076	normal	14405095.691	4377142.864
30174	1/26/2021	8:00:39 AM	39.5386308	-100.1046219	normal	14405077.170	4377134.337
30174	1/26/2021	7:00:09 AM	39.5386103	-100.1045908	normal	14405079.812	4377132.022
30174	1/26/2021	6:00:08 AM	39.5384107	-100.1048575	normal	14405056.625	4377110.160
30174	1/26/2021	5:00:40 AM	39.5402575	-100.1036956	normal	14405158.985	4377313.893
30174	1/26/2021	4:00:08 AM	39.5412198	-100.1024570	normal	14405266.725	4377419.389
30174	1/26/2021	3:00:09 AM	39.5420994	-100.1028019	normal	14405238.287	4377517.380
30174	1/26/2021	2:00:38 AM	39.5420855	-100.1028019	normal	14405238.268	4377515.839
30174	1/26/2021	1:00:10 AM	39.5421148	-100.1028411	normal	14405234.937	4377519.127
30174	1/26/2021	12:00:37 AM	39.5413765	-100.1022337	normal	14405286.132	4377436.546
30174	1/25/2021	11:00:11 PM	39.5421319	-100.1029368	normal	14405226.737	4377521.129
30174	1/25/2021	10:00:09 PM	39.5420736	-100.1027790	normal	14405240.219	4377514.496
30174	1/25/2021	9:00:09 PM	39.5413253	-100.1022861	normal	14405281.561	4377430.920
30174	1/25/2021	8:00:39 PM	39.5420188	-100.1034595	normal	14405181.669	4377509.126
30174	1/25/2021	7:00:08 PM	39.5420489	-100.1035348	normal	14405175.241	4377512.550
30174	1/25/2021	6:00:09 PM	39.5368232	-100.1039011	normal	14405136.650	4376932.955
30174	1/25/2021	5:00:39 PM	39.5348095	-100.0999664	normal	14405472.055	4376705.323
30174	1/25/2021	4:00:10 PM	39.5348129	-100.0998208	normal	14405484.569	4376705.546
30174	1/25/2021	3:00:09 PM	39.5348214	-100.0999893	normal	14405470.103	4376706.666
30174	1/25/2021	2:00:39 PM	39.5348214	-100.0999893	normal	14405470.103	4376706.666
30174	1/25/2021	1:00:10 PM	39.5349080	-100.1001659	normal	14405455.042	4376716.467
30174	1/25/2021	12:00:10 PM	39.5403890	-100.1114514	normal	14404492.685	4377336.699
30174	1/25/2021	11:00:38 AM	39.5381478	-100.1095062	normal	14404656.777	4377085.894
30174	1/25/2021	10:00:09 AM	39.5381478	-100.1095062	normal	14404656.777	4377085.894
30174	1/25/2021	9:00:10 AM	39.5380748	-100.1088282	normal	14404714.939	4377077.072
30174	1/25/2021	8:00:38 AM	39.5381536	-100.1089362	normal	14404705.771	4377085.929
30174	1/25/2021	7:00:10 AM	39.5381205	-100.1088634	normal	14404711.981	4377082.186
30174	1/25/2021	6:00:39 AM	39.5382937	-100.1018953	normal	14405311.022	4377094.052
30174	1/25/2021	5:00:08 AM	39.5349488	-100.1015324	normal	14405337.660	4376722.433
30174	1/25/2021	4:00:09 AM	39.5354188	-100.1021031	normal	14405289.256	4376775.200
30174	1/24/2021	3:00:08 PM	39.5613154	-100.1118074	normal	14404490.795	4379659.607
30174	1/24/2021	2:00:39 PM	39.5613226	-100.1117764	normal	14404493.475	4379660.373
30174	1/24/2021	1:00:09 PM	39.5613226	-100.1117764	normal	14404493.475	4379660.373
30174	1/24/2021	12:00:09 PM	39.5613863	-100.1117657	normal	14404494.477	4379667.428
30174	1/24/2021	11:00:40 AM	39.5614952	-100.1123523	normal	14404444.236	4379680.131
30174	1/24/2021	10:00:08 AM	39.5615050	-100.1123981	normal	14404440.313	4379681.274
30174	1/24/2021	9:00:09 AM	39.5610913	-100.1120079	normal	14404473.264	4379634.941
30174	1/24/2021	8:00:36 AM	39.5523086	-100.1075562	normal	14404843.692	4378655.465
30174	1/24/2021	7:00:09 AM	39.5465451	-100.1030532	normal	14405222.737	4378011.048
30174	1/24/2021	6:00:39 AM	39.5465201	-100.1019858	normal	14405314.420	4378007.152
30174	1/24/2021	5:00:08 AM	39.5465274	-100.1020357	normal	14405310.143	4378008.011
30174	1/24/2021	4:00:09 AM	39.5465811	-100.1018983	normal	14405322.025	4378013.831
30174	1/24/2021	3:00:09 AM	39.5465772	-100.1026058	normal	14405261.225	4378014.143
30174	1/24/2021	2:00:38 AM	39.5465772	-100.1026058	normal	14405261.225	4378014.143
30174	1/24/2021	1:00:08 AM	39.5464793	-100.1024251	normal	14405276.621	4378003.085
30174	1/24/2021	12:00:39 AM	39.5464741	-100.1024332	normal	14405275.913	4378002.516
30174	1/23/2021	11:00:09 PM	39.5462077	-100.1026149	normal	14405259.942	4377973.141
30174	1/23/2021	10:00:08 PM	39.5468951	-100.1037762	normal	14405161.095	4378050.659
30174	1/23/2021	9:00:09 PM	39.5453706	-100.1018872	normal	14405321.329	4377879.472
30174	1/23/2021	8:00:39 PM	39.5453599	-100.1019020	normal	14405320.048	4377878.299
30174	1/23/2021	7:00:09 PM	39.5451148	-100.1018922	normal	14405320.552	4377851.085
30174	1/23/2021	6:00:10 PM	39.5450914	-100.1057185	normal	14404991.744	4377852.524
30174	1/23/2021	5:00:39 PM	39.5521306	-100.1137306	normal	14404312.958	4378642.264
30174	1/23/2021	4:00:09 PM	39.5502024	-100.1121588	normal	14404445.364	4378426.595
30174	1/23/2021	3:00:40 PM	39.5499597	-100.1123052	normal	14404432.446	4378399.812
30174	1/23/2021	2:00:09 PM	39.5500916	-100.1125792	normal	14404409.086	4378414.735
30174	1/23/2021	1:00:09 PM	39.5500916	-100.1125792	normal	14404409.086	4378414.735
30174	1/23/2021	12:00:39 PM	39.5499935	-100.1126398	normal	14404403.750	4378403.916
30174	1/23/2021	11:00:25 AM	39.5500864	-100.1125874	normal	14404408.377	4378414.167
30174	1/23/2021	10:00:09 AM	39.5500751	-100.1125833	normal	14404408.713	4378412.910
30174	1/23/2021	9:00:09 AM	39.5500921	-100.1125980	normal	14404407.470	4378414.820
30174	1/23/2021	8:00:38 AM	39.5480276	-100.1109412	normal	14404546.997	4378183.930
30174	1/23/2021	7:00:06 AM	39.5419492	-100.1032166	normal	14405202.443	4377501.145
30174	1/23/2021	6:00:39 AM	39.5371044	-100.1029179	normal	14405221.522	4376963.134
30174	1/23/2021	5:00:10 AM	39.5362525	-100.1042979	normal	14405101.773	4376870.033
30174	1/23/2021	4:00:08 AM	39.5362658	-100.1042791	normal	14405103.409	4376871.489
30174	1/23/2021	3:00:38 AM	39.5344902	-100.1064002	normal	14404918.704	4376676.670
30174	1/23/2021	2:00:08 AM	39.5295066	-100.1076812	normal	14404801.801	4376124.918
30174	1/23/2021	1:00:40 AM	39.5417790	-100.1008137	normal	14405408.697	4377479.723
30174	1/23/2021	12:00:10 AM	39.5431537	-100.1028776	normal	14405233.216	4377634.469
30174	1/22/2021	11:00:11 PM	39.5431496	-100.1028425	normal	14405236.230	4377633.980
30174	1/22/2021	10:00:39 PM	39.5434769	-100.1028955	normal	14405232.117	4377670.364
30174	1/22/2021	9:00:09 PM	39.5440769	-100.1007319	normal	14405418.844	4377734.675
30174	1/22/2021	8:00:09 PM	39.5441101	-100.1006444	normal	14405426.411	4377738.270
30174	1/22/2021	7:00:38 PM	39.5448359	-100.1002262	normal	14405463.331	4377818.383
30174	1/22/2021	6:00:10 PM	39.5471664	-100.1031659	normal	14405213.899	4378080.131
30174	1/22/2021	5:00:10 PM	39.5515341	-100.1078452	normal	14404817.811	4378569.815
30174	1/22/2021	4:00:39 PM	39.5515365	-100.1080014	normal	14404804.389	4378570.246
30174	1/22/2021	3:00:09 PM	39.5534971	-100.1095462	normal	14404674.347	4378789.480
30174	1/22/2021	2:00:07 PM	39.5537309	-100.1096329	normal	14404667.222	4378815.529
30174	1/22/2021	1:00:38 PM	39.5537972	-100.1096181	normal	14404668.579	4378822.867
30174	1/22/2021	12:00:10 PM	39.5538230	-100.1096410	normal	14404666.646	4378825.750
30174	1/22/2021	11:00:38 AM	39.5538091	-100.1096410	normal	14404666.627	4378824.209
30174	1/22/2021	10:00:09 AM	39.5537926	-100.1096451	normal	14404666.254	4378822.384
30174	1/22/2021	9:00:09 AM	39.5495623	-100.1027651	normal	14405251.596	4378345.615
30174	1/22/2021	8:00:38 AM	39.5474660	-100.0970598	normal	14405738.969	4378106.967
30174	1/22/2021	7:00:05 AM	39.5446889	-100.1001559	normal	14405469.171	4377801.988
30174	1/22/2021	6:00:39 AM	39.5418234	-100.0989244	normal	14405571.109	4377482.677
30174	1/22/2021	5:00:09 AM	39.5416972	-100.0988058	normal	14405581.129	4377468.541
30174	1/22/2021	4:00:08 AM	39.5416918	-100.0971684	normal	14405721.825	4377466.221
30174	1/22/2021	3:00:08 AM	39.5405234	-100.0865061	normal	14406636.471	4377325.430
30174	1/22/2021	2:00:38 AM	39.5417239	-100.0856491	normal	14406711.724	4377457.787
30174	1/22/2021	1:00:08 AM	39.5428655	-100.0975728	normal	14405688.662	4377596.910
30174	1/22/2021	12:00:08 AM	39.5428696	-100.0976079	normal	14405685.648	4377597.400
30174	1/21/2021	11:00:40 PM	39.5428814	-100.0976308	normal	14405683.696	4377598.742
30174	1/21/2021	10:00:06 PM	39.5446536	-100.1002663	normal	14405459.633	4377798.194
30174	1/21/2021	9:00:08 PM	39.5455017	-100.1019804	normal	14405313.500	4377894.126
30174	1/21/2021	8:00:39 PM	39.5454766	-100.1019763	normal	14405313.816	4377891.327
30174	1/21/2021	7:00:09 PM	39.5455634	-100.1019927	normal	14405312.532	4377900.981
30174	1/21/2021	6:00:08 PM	39.5515779	-100.1076619	normal	14404833.615	4378574.491
30174	1/21/2021	5:00:10 PM	39.5547735	-100.1109284	normal	14404557.342	4378932.607
30174	1/21/2021	4:00:39 PM	39.5555592	-100.1109659	normal	14404555.198	4379019.847
30174	1/21/2021	3:00:08 PM	39.5559622	-100.1108709	normal	14404563.912	4379064.482
30174	1/21/2021	2:00:38 PM	39.5559648	-100.1108668	normal	14404564.266	4379064.766
30174	1/21/2021	1:00:09 PM	39.5548912	-100.1112818	normal	14404527.144	4378946.045
30174	1/21/2021	12:00:39 PM	39.5541361	-100.1107576	normal	14404571.146	4378861.692
30174	1/21/2021	11:00:20 AM	39.5541254	-100.1107723	normal	14404569.865	4378860.519
30174	1/21/2021	10:00:11 AM	39.5540494	-100.1099191	normal	14404643.065	4378851.180
30174	1/21/2021	9:00:39 AM	39.5540766	-100.1098193	normal	14404651.676	4378854.085
30174	1/21/2021	8:00:10 AM	39.5509653	-100.1080572	normal	14404798.817	4378506.908
30174	1/21/2021	7:00:10 AM	39.5444527	-100.1080571	normal	14404789.921	4377784.105
30174	1/21/2021	6:00:39 AM	39.5415000	-100.1049842	normal	14405049.943	4377453.155
30174	1/21/2021	5:00:09 AM	39.5424948	-100.1048645	normal	14405061.587	4377563.440
30174	1/21/2021	4:00:09 AM	39.5424968	-100.1048416	normal	14405063.558	4377563.639
30174	1/21/2021	3:00:08 AM	39.5424907	-100.1048293	normal	14405064.602	4377562.951
30174	1/21/2021	2:00:39 AM	39.5424748	-100.1048522	normal	14405062.612	4377561.210
30174	1/21/2021	1:00:09 AM	39.5414883	-100.1047200	normal	14405072.627	4377451.573
30174	1/21/2021	12:00:09 AM	39.5400990	-100.1053461	normal	14405016.935	4377298.049
30174	1/20/2021	11:00:38 PM	39.5401242	-100.1044473	normal	14405094.209	4377299.898
30174	1/20/2021	10:00:39 PM	39.5408161	-100.1043391	normal	14405104.446	4377376.569
30174	1/20/2021	9:00:08 PM	39.5418341	-100.1056491	normal	14404993.267	4377490.932
30174	1/20/2021	8:00:09 PM	39.5418592	-100.1056531	normal	14404992.951	4377493.731
30174	1/20/2021	7:00:38 PM	39.5418500	-100.1056262	normal	14404995.257	4377492.673
30174	1/20/2021	6:00:10 PM	39.5411909	-100.1059674	normal	14404965.033	4377419.893
30174	1/20/2021	5:00:08 PM	39.5405591	-100.1117900	normal	14404463.825	4377355.932
30174	1/20/2021	4:00:39 PM	39.5408598	-100.1118807	normal	14404456.441	4377389.404
30174	1/20/2021	3:00:09 PM	39.5408568	-100.1122054	normal	14404428.534	4377389.415
30174	1/20/2021	2:00:38 PM	39.5405373	-100.1117213	normal	14404469.699	4377353.446
30174	1/20/2021	1:00:10 PM	39.5404771	-100.1116673	normal	14404474.254	4377346.705
30174	1/20/2021	12:00:39 PM	39.5406729	-100.1119478	normal	14404450.418	4377368.731
30174	1/20/2021	11:00:10 AM	39.5406529	-100.1119356	normal	14404451.444	4377366.501
30174	1/20/2021	10:00:09 AM	39.5408596	-100.1120410	normal	14404442.664	4377389.552
30174	1/20/2021	9:00:09 AM	39.5377241	-100.1114569	normal	14404488.567	4377040.936
30174	1/20/2021	8:00:39 AM	39.5377334	-100.1114838	normal	14404486.260	4377041.994
30174	1/20/2021	7:00:09 AM	39.5390013	-100.1117944	normal	14404461.312	4377183.049
30174	1/20/2021	6:00:09 AM	39.5406483	-100.1044790	normal	14405092.195	4377358.098
30174	1/20/2021	5:00:38 AM	39.5427130	-100.1053135	normal	14405023.303	4377588.128
30174	1/20/2021	4:00:09 AM	39.5427130	-100.1053135	normal	14405023.303	4377588.128
30174	1/20/2021	3:00:09 AM	39.5420603	-100.1046037	normal	14405083.403	4377514.939
30174	1/20/2021	2:00:38 AM	39.5413366	-100.1022901	normal	14405281.225	4377432.177
30174	1/20/2021	1:00:08 AM	39.5427225	-100.1015683	normal	14405345.136	4377585.240
30174	1/20/2021	12:00:37 AM	39.5427364	-100.1015683	normal	14405345.155	4377586.782
30174	1/19/2021	11:00:09 PM	39.5438701	-100.1023515	normal	14405279.398	4377713.433
30174	1/19/2021	10:00:39 PM	39.5434597	-100.1036218	normal	14405169.682	4377669.220
30174	1/19/2021	9:00:07 PM	39.5434319	-100.1036218	normal	14405169.644	4377666.137
30174	1/19/2021	8:00:10 PM	39.5434897	-100.1034386	normal	14405185.467	4377672.355
30174	1/19/2021	7:00:38 PM	39.5441502	-100.1026524	normal	14405253.922	4377744.828
30174	1/19/2021	6:00:09 PM	39.5464078	-100.1048348	normal	14405069.473	4377997.697
30174	1/19/2021	5:00:08 PM	39.5496633	-100.1136541	normal	14404316.141	4378368.344
30174	1/19/2021	4:00:39 PM	39.5514512	-100.1139614	normal	14404292.195	4378567.111
30174	1/19/2021	3:00:09 PM	39.5516420	-100.1140898	normal	14404281.426	4378588.421
30174	1/19/2021	2:00:10 PM	39.5516353	-100.1140587	normal	14404284.087	4378587.647
30174	1/19/2021	1:00:38 PM	39.5511644	-100.1138707	normal	14404299.599	4378535.180
30174	1/19/2021	12:00:09 PM	39.5511644	-100.1138707	normal	14404299.599	4378535.180
30174	1/19/2021	11:00:10 AM	39.5511479	-100.1138748	normal	14404299.225	4378533.355
30174	1/19/2021	10:00:38 AM	39.5511366	-100.1138707	normal	14404299.560	4378532.098
30174	1/19/2021	9:00:10 AM	39.5500902	-100.1127019	normal	14404398.542	4378414.713
30174	1/19/2021	8:00:39 AM	39.5480621	-100.1094075	normal	14404678.824	4378186.126
30174	1/19/2021	7:00:16 AM	39.5475967	-100.1049391	normal	14405062.130	4378129.754
30174	1/19/2021	6:00:09 AM	39.5474972	-100.1049604	normal	14405060.163	4378118.729
30174	1/19/2021	5:00:08 AM	39.5475249	-100.1049604	normal	14405060.201	4378121.811
30174	1/19/2021	4:00:39 AM	39.5454556	-100.1040719	normal	14405133.724	4377891.206
30174	1/19/2021	3:00:08 AM	39.5448761	-100.1047019	normal	14405078.803	4377827.550
30174	1/19/2021	2:00:08 AM	39.5448628	-100.1047207	normal	14405077.168	4377826.094
30174	1/19/2021	1:00:38 AM	39.5448622	-100.1047019	normal	14405078.784	4377826.009
30174	1/19/2021	12:00:10 AM	39.5448509	-100.1046978	normal	14405079.120	4377824.752
30174	1/18/2021	11:00:08 PM	39.5453499	-100.1035812	normal	14405175.746	4377878.964
30174	1/18/2021	10:00:39 PM	39.5448456	-100.1046250	normal	14405085.367	4377824.092
30174	1/18/2021	9:00:10 PM	39.5448291	-100.1046291	normal	14405084.994	4377822.266
30174	1/18/2021	8:00:09 PM	39.5447875	-100.1046291	normal	14405084.937	4377817.641
30174	1/18/2021	7:00:38 PM	39.5454018	-100.1042093	normal	14405121.842	4377885.387
30174	1/18/2021	6:00:10 PM	39.5469206	-100.1056845	normal	14404997.160	4378055.498
30174	1/18/2021	5:00:08 PM	39.5525291	-100.1089680	normal	14404722.695	4378681.432
30174	1/18/2021	4:00:38 PM	39.5547588	-100.1154424	normal	14404169.503	4378935.780
30174	1/18/2021	3:00:09 PM	39.5545849	-100.1154891	normal	14404165.254	4378916.526
30174	1/18/2021	2:00:38 PM	39.5545699	-100.1155324	normal	14404161.510	4378914.908
30174	1/18/2021	1:00:09 PM	39.5517778	-100.1141561	normal	14404275.922	4378603.558
30174	1/18/2021	12:00:39 PM	39.5508771	-100.1128580	normal	14404386.209	4378502.215
30174	1/18/2021	11:00:09 AM	39.5509396	-100.1128907	normal	14404383.487	4378509.192
30174	1/18/2021	10:00:09 AM	39.5507111	-100.1125546	normal	14404412.054	4378483.471
30174	1/18/2021	9:00:39 AM	39.5507276	-100.1125505	normal	14404412.428	4378485.297
30174	1/18/2021	8:00:08 AM	39.5469194	-100.1137928	normal	14404300.457	4378063.962
30174	1/18/2021	7:00:09 AM	39.5403430	-100.1118988	normal	14404454.177	4377332.062
30174	1/18/2021	6:00:40 AM	39.5418164	-100.1061153	normal	14404953.181	4377489.464
30174	1/18/2021	5:00:13 AM	39.5414185	-100.1057023	normal	14404988.122	4377444.871
30174	1/18/2021	4:00:39 AM	39.5411460	-100.1038883	normal	14405143.633	4377412.710
30174	1/18/2021	3:00:09 AM	39.5405143	-100.1039695	normal	14405135.796	4377342.688
30174	1/18/2021	2:00:09 AM	39.5404917	-100.1039613	normal	14405136.467	4377340.174
30174	1/18/2021	1:00:38 AM	39.5420942	-100.1046160	normal	14405082.397	4377518.711
30174	1/18/2021	12:00:09 AM	39.5424940	-100.1049250	normal	14405056.383	4377563.411
30174	1/17/2021	11:00:08 PM	39.5425033	-100.1049520	normal	14405054.077	4377564.470
30174	1/17/2021	10:00:39 PM	39.5437129	-100.1035400	normal	14405177.061	4377697.231
30174	1/17/2021	9:00:09 PM	39.5440779	-100.1009299	normal	14405401.834	4377734.993
30174	1/17/2021	8:00:09 PM	39.5443376	-100.1011204	normal	14405385.821	4377764.016
30174	1/17/2021	7:00:40 PM	39.5444648	-100.1010181	normal	14405394.782	4377778.033
30174	1/17/2021	6:00:10 PM	39.5477476	-100.1027371	normal	14405251.539	4378144.176
30174	1/17/2021	5:00:08 PM	39.5607419	-100.1094162	normal	14404695.429	4379593.418
30174	1/17/2021	4:00:39 PM	39.5620905	-100.1119407	normal	14404480.414	4379745.766
30174	1/17/2021	3:00:11 PM	39.5621064	-100.1119177	normal	14404482.404	4379747.507
30174	1/17/2021	2:00:39 PM	39.5620925	-100.1119177	normal	14404482.385	4379745.966
30174	1/17/2021	1:00:07 PM	39.5618534	-100.1118392	normal	14404488.800	4379719.349
30174	1/17/2021	12:00:10 PM	39.5616986	-100.1117812	normal	14404493.577	4379702.104
30174	1/17/2021	11:00:38 AM	39.5617759	-100.1118499	normal	14404487.779	4379710.753
30174	1/17/2021	10:00:08 AM	39.5616113	-100.1120855	normal	14404467.309	4379692.743
30174	1/17/2021	9:00:09 AM	39.5618118	-100.1118392	normal	14404488.743	4379714.726
30174	1/17/2021	8:00:39 AM	39.5589164	-100.1149044	normal	14404221.449	4379396.642
30174	1/17/2021	7:00:09 AM	39.5505555	-100.1055566	normal	14405013.104	4378458.786
30174	1/17/2021	6:00:10 AM	39.5479360	-100.1055958	normal	14405006.163	4378168.100
30174	1/17/2021	5:00:09 AM	39.5467484	-100.1056911	normal	14404996.360	4378036.396
30174	1/17/2021	4:00:39 AM	39.5447728	-100.1028837	normal	14405234.896	4377814.172
30174	1/17/2021	3:00:08 AM	39.5462687	-100.1040111	normal	14405140.054	4377981.388
30174	1/17/2021	2:00:09 AM	39.5462820	-100.1039923	normal	14405141.689	4377982.844
30174	1/17/2021	1:00:38 AM	39.5462574	-100.1040070	normal	14405140.389	4377980.131
30174	1/17/2021	12:00:14 AM	39.5475290	-100.1049955	normal	14405057.186	4378122.302
30174	1/16/2021	11:00:38 PM	39.5464452	-100.1053631	normal	14405024.123	4378002.401
30174	1/16/2021	10:00:09 PM	39.5472709	-100.1045220	normal	14405097.520	4378093.152
30174	1/16/2021	9:00:09 PM	39.5472894	-100.1045760	normal	14405092.907	4378095.269
30174	1/16/2021	8:00:39 PM	39.5473079	-100.1045490	normal	14405095.251	4378097.294
30174	1/16/2021	7:00:10 PM	39.5464577	-100.1045019	normal	14405098.145	4378002.879
30174	1/16/2021	6:00:08 PM	39.5470631	-100.1058627	normal	14404982.039	4378071.501
30174	1/16/2021	5:00:38 PM	39.5483480	-100.1136723	normal	14404312.770	4378222.391
30174	1/16/2021	4:00:08 PM	39.5486431	-100.1134302	normal	14404333.983	4378254.878
30174	1/16/2021	3:00:39 PM	39.5485919	-100.1134825	normal	14404329.413	4378249.251
30174	1/16/2021	2:00:39 PM	39.5483685	-100.1136225	normal	14404317.085	4378224.614
30174	1/16/2021	1:00:10 PM	39.5484131	-100.1136200	normal	14404317.359	4378229.559
30174	1/16/2021	12:00:09 PM	39.5482838	-100.1136642	normal	14404313.384	4378215.251
30174	1/16/2021	11:00:38 AM	39.5408497	-100.1119952	normal	14404446.587	4377388.408
30174	1/16/2021	10:00:10 AM	39.5416682	-100.1125881	normal	14404396.767	4377479.870
30174	1/16/2021	9:00:09 AM	39.5421004	-100.1113865	normal	14404500.610	4377526.568
30174	1/16/2021	8:00:39 AM	39.5418270	-100.1109547	normal	14404537.339	4377495.764
30174	1/16/2021	7:00:09 AM	39.5450849	-100.1045431	normal	14405092.728	4377850.561
30174	1/16/2021	6:00:08 AM	39.5452189	-100.1026660	normal	14405254.210	4377863.452
30174	1/16/2021	5:00:40 AM	39.5448241	-100.1016870	normal	14405337.790	4377818.609
30174	1/16/2021	4:00:09 AM	39.5448904	-100.1016723	normal	14405339.147	4377825.948
30174	1/16/2021	3:00:09 AM	39.5451215	-100.1025041	normal	14405267.990	4377852.478
30174	1/16/2021	2:00:39 AM	39.5458177	-100.1028514	normal	14405239.087	4377930.111
30174	1/16/2021	1:00:09 AM	39.5457461	-100.1030347	normal	14405223.245	4377922.352
30174	1/16/2021	12:00:09 AM	39.5455770	-100.1029750	normal	14405228.140	4377903.528
30174	1/15/2021	11:00:40 PM	39.5462415	-100.1040300	normal	14405138.400	4377978.390
30174	1/15/2021	10:00:09 PM	39.5474468	-100.1040492	normal	14405138.386	4378112.181
30174	1/15/2021	9:00:08 PM	39.5474309	-100.1040721	normal	14405136.397	4378110.440
30174	1/15/2021	8:00:39 PM	39.5474494	-100.1040451	normal	14405138.741	4378112.465
30174	1/15/2021	7:00:08 PM	39.5464240	-100.1028455	normal	14405240.420	4377997.390
30174	1/15/2021	6:00:09 PM	39.5463276	-100.1023818	normal	14405280.136	4377986.207
30174	1/15/2021	5:00:39 PM	39.5480433	-100.1080301	normal	14404797.153	4378182.588
30174	1/15/2021	4:00:09 PM	39.5508151	-100.1126666	normal	14404402.570	4378495.128
30174	1/15/2021	3:00:39 PM	39.5508449	-100.1126437	normal	14404404.579	4378498.410
30174	1/15/2021	2:00:39 PM	39.5508768	-100.1123566	normal	14404429.292	4378501.651
30174	1/15/2021	1:00:09 PM	39.5509087	-100.1123918	normal	14404426.314	4378505.225
30174	1/15/2021	12:00:10 PM	39.5508974	-100.1123877	normal	14404426.650	4378503.967
30174	1/15/2021	11:00:09 AM	39.5508782	-100.1123149	normal	14404432.879	4378501.766
30174	1/15/2021	10:00:35 AM	39.5508073	-100.1122756	normal	14404436.153	4378493.852
30174	1/15/2021	9:00:10 AM	39.5401803	-100.1122718	normal	14404421.902	4377314.399
30174	1/15/2021	8:00:39 AM	39.5401865	-100.1120428	normal	14404441.591	4377314.848
30174	1/15/2021	7:00:10 AM	39.5384642	-100.1091536	normal	14404687.508	4377120.635
30174	1/15/2021	6:00:13 AM	39.5381828	-100.1093786	normal	14404667.794	4377089.637
30174	1/15/2021	5:00:10 AM	39.5381984	-100.1093541	normal	14404669.920	4377091.344
30174	1/15/2021	4:00:39 AM	39.5403443	-100.1085660	normal	14404740.577	4377328.674
30174	1/15/2021	3:00:26 AM	39.5403423	-100.1085889	normal	14404738.606	4377328.475
30174	1/15/2021	2:00:09 AM	39.5402382	-100.1087181	normal	14404727.357	4377317.058
30174	1/15/2021	1:00:37 AM	39.5402671	-100.1087558	normal	14404724.163	4377320.312
30174	1/15/2021	12:00:08 AM	39.5402480	-100.1087639	normal	14404723.435	4377318.201
30174	1/14/2021	11:00:38 PM	39.5402480	-100.1087639	normal	14404723.435	4377318.201
30174	1/14/2021	10:00:08 PM	39.5414623	-100.1057604	normal	14404983.193	4377449.786
30174	1/14/2021	9:00:09 PM	39.5406262	-100.1081823	normal	14404773.930	4377359.558
30174	1/14/2021	8:00:39 PM	39.5405346	-100.1083533	normal	14404759.113	4377349.569
30174	1/14/2021	7:00:08 PM	39.5405094	-100.1083492	normal	14404759.430	4377346.770
30174	1/14/2021	6:00:08 PM	39.5404252	-100.1084098	normal	14404754.113	4377337.492
30174	1/14/2021	5:00:36 PM	39.5399491	-100.1113591	normal	14404500.016	4377287.777
30174	1/14/2021	4:00:08 PM	39.5402971	-100.1121859	normal	14404429.446	4377327.278
30174	1/14/2021	3:00:39 PM	39.5412546	-100.1126184	normal	14404393.593	4377434.008
30174	1/14/2021	2:00:10 PM	39.5415476	-100.1127214	normal	14404385.145	4377466.627
30174	1/14/2021	1:00:09 PM	39.5414621	-100.1125824	normal	14404396.974	4377456.996
30174	1/14/2021	12:00:39 PM	39.5414193	-100.1125447	normal	14404400.149	4377452.200
30174	1/14/2021	11:00:12 AM	39.5414178	-100.1125865	normal	14404396.562	4377452.087
30174	1/14/2021	10:00:08 AM	39.5413727	-100.1125701	normal	14404397.904	4377447.058
30174	1/14/2021	9:00:40 AM	39.5411519	-100.1126250	normal	14404392.888	4377422.613
30174	1/14/2021	8:00:06 AM	39.5404517	-100.1118235	normal	14404460.795	4377344.054
30174	1/14/2021	7:00:09 AM	39.5403171	-100.1085848	normal	14404738.922	4377325.676
30174	1/14/2021	6:00:39 AM	39.5404351	-100.1084556	normal	14404750.190	4377338.635
30174	1/14/2021	5:00:09 AM	39.5404577	-100.1084637	normal	14404749.519	4377341.149
30174	1/14/2021	4:00:09 AM	39.5414598	-100.1054423	normal	14405010.528	4377449.172
30174	1/14/2021	3:00:09 AM	39.5383542	-100.1091103	normal	14404691.080	4377108.382
30174	1/14/2021	2:00:38 AM	39.5380795	-100.1095438	normal	14404653.449	4377078.357
30174	1/14/2021	1:00:38 AM	39.5381239	-100.1096207	normal	14404646.904	4377083.357
30174	1/14/2021	12:00:09 AM	39.5400350	-100.1092097	normal	14404684.836	4377295.031
30174	1/13/2021	11:00:40 PM	39.5400489	-100.1092097	normal	14404684.855	4377296.573
30174	1/13/2021	10:00:09 PM	39.5402772	-100.1091254	normal	14404692.414	4377321.819
30174	1/13/2021	9:00:09 PM	39.5398413	-100.1060357	normal	14404957.329	4377270.174
30174	1/13/2021	8:00:39 PM	39.5398002	-100.1060545	normal	14404955.655	4377265.635
30174	1/13/2021	7:00:09 PM	39.5409355	-100.1050711	normal	14405041.710	4377390.591
30174	1/13/2021	6:00:08 PM	39.5413986	-100.1056901	normal	14404989.147	4377442.641
30174	1/13/2021	5:00:38 PM	39.5474716	-100.1123580	normal	14404424.495	4378123.725
30174	1/13/2021	4:00:08 PM	39.5481272	-100.1137272	normal	14404307.754	4378197.946
30174	1/13/2021	3:00:39 PM	39.5480937	-100.1137975	normal	14404301.666	4378194.302
30174	1/13/2021	2:00:38 PM	39.5481623	-100.1137771	normal	14404303.515	4378201.888
30174	1/13/2021	1:00:10 PM	39.5481644	-100.1138351	normal	14404298.529	4378202.179
30174	1/13/2021	12:00:39 PM	39.5480775	-100.1138188	normal	14404299.814	4378192.525
30174	1/13/2021	11:00:09 AM	39.5482705	-100.1136830	normal	14404311.749	4378213.795
30174	1/13/2021	10:00:09 AM	39.5482705	-100.1136830	normal	14404311.749	4378213.795
30174	1/13/2021	9:00:38 AM	39.5482580	-100.1135603	normal	14404322.273	4378212.276
30174	1/13/2021	8:00:09 AM	39.5449100	-100.1134406	normal	14404327.960	4377840.574
30174	1/13/2021	7:00:09 AM	39.5412284	-100.1106089	normal	14404566.238	4377428.957
30174	1/13/2021	6:00:39 AM	39.5407872	-100.1039792	normal	14405135.330	4377372.986
30174	1/13/2021	5:00:09 AM	39.5407946	-100.1046908	normal	14405074.195	4377374.555
30174	1/13/2021	4:00:08 AM	39.5402017	-100.1061615	normal	14404947.005	4377310.302
30174	1/13/2021	3:00:38 AM	39.5398857	-100.1043876	normal	14405099.009	4377273.367
30174	1/13/2021	2:00:11 AM	39.5398765	-100.1043606	normal	14405101.315	4377272.309
30174	1/13/2021	1:00:08 AM	39.5399633	-100.1044579	normal	14405093.074	4377282.053
30174	1/13/2021	12:00:39 AM	39.5399824	-100.1044498	normal	14405093.801	4377284.164
30174	1/12/2021	11:00:09 PM	39.5396265	-100.1040384	normal	14405128.663	4377244.230
30174	1/12/2021	10:00:08 PM	39.5396583	-100.1039117	normal	14405139.598	4377247.620
30174	1/12/2021	9:00:08 PM	39.5440405	-100.1031105	normal	14405214.413	4377733.137
30174	1/12/2021	8:00:39 PM	39.5450378	-100.1037277	normal	14405162.733	4377844.474
30174	1/12/2021	7:00:10 PM	39.5457208	-100.1038526	normal	14405152.927	4377920.411
30174	1/12/2021	6:00:10 PM	39.5554909	-100.1110035	normal	14404551.871	4379012.310
30174	1/12/2021	5:00:38 PM	39.5607384	-100.1133366	normal	14404358.637	4379597.187
30174	1/12/2021	4:00:10 PM	39.5617690	-100.1120602	normal	14404469.707	4379710.218
30174	1/12/2021	3:00:39 PM	39.5617665	-100.1120642	normal	14404469.352	4379709.935
30174	1/12/2021	2:00:09 PM	39.5617701	-100.1120168	normal	14404473.431	4379710.293
30174	1/12/2021	1:00:38 PM	39.5618625	-100.1120266	normal	14404472.718	4379720.555
30174	1/12/2021	12:00:10 PM	39.5614718	-100.1119048	normal	14404482.648	4379677.061
30174	1/12/2021	11:00:38 AM	39.5614889	-100.1120005	normal	14404474.449	4379679.063
30174	1/12/2021	10:00:09 AM	39.5533121	-100.1142041	normal	14404273.903	4378773.897
30174	1/12/2021	9:00:39 AM	39.5499833	-100.1125924	normal	14404407.810	4378402.736
30174	1/12/2021	8:00:13 AM	39.5462498	-100.1101972	normal	14404608.486	4377985.829
30174	1/12/2021	7:00:10 AM	39.5462304	-100.1102038	normal	14404607.896	4377983.683
30174	1/12/2021	6:00:39 AM	39.5438811	-100.1069498	normal	14404884.289	4377719.494
30174	1/12/2021	5:00:08 AM	39.5417720	-100.1053767	normal	14405016.584	4377483.753
30174	1/12/2021	4:00:09 AM	39.5421741	-100.1047615	normal	14405069.996	4377527.738
30174	1/11/2021	3:00:39 PM	39.5516823	-100.1141315	normal	14404277.897	4378592.931
30174	1/11/2021	2:00:40 PM	39.5518128	-100.1142060	normal	14404271.683	4378607.500
30174	1/11/2021	1:00:10 PM	39.5518386	-100.1142289	normal	14404269.750	4378610.384
30174	1/11/2021	12:00:39 PM	39.5518453	-100.1142599	normal	14404267.089	4378611.158
30174	1/11/2021	11:00:10 AM	39.5511164	-100.1134380	normal	14404336.711	4378529.395
30174	1/11/2021	10:00:08 AM	39.5502897	-100.1125162	normal	14404414.773	4378436.665
30174	1/11/2021	9:00:40 AM	39.5502892	-100.1124974	normal	14404416.389	4378436.581
30174	1/11/2021	8:00:10 AM	39.5473184	-100.1104522	normal	14404588.041	4378104.693
30174	1/11/2021	7:00:12 AM	39.5461638	-100.1101204	normal	14404614.975	4377976.204
30174	1/11/2021	6:00:39 AM	39.5449850	-100.1078369	normal	14404809.567	4377842.955
30174	1/11/2021	5:00:08 AM	39.5435304	-100.1022567	normal	14405287.080	4377675.621
30174	1/11/2021	4:00:08 AM	39.5455122	-100.0998202	normal	14405499.132	4377893.018
30174	1/10/2021	3:00:09 PM	39.5742681	-100.1125521	normal	14404444.604	4381097.957
30174	1/10/2021	2:00:39 PM	39.5742681	-100.1125521	normal	14404444.604	4381097.957
30174	1/10/2021	1:00:09 PM	39.5754557	-100.1140224	normal	14404319.957	4381231.329
30174	1/10/2021	12:00:39 PM	39.5754085	-100.1140289	normal	14404319.328	4381226.097
30174	1/10/2021	11:00:22 AM	39.5755702	-100.1139577	normal	14404325.667	4381243.970
30174	1/10/2021	10:00:11 AM	39.5825430	-100.1221682	normal	14403630.133	4382026.621
30174	1/10/2021	9:00:40 AM	39.5837817	-100.1225209	normal	14403601.561	4382164.482
30174	1/10/2021	8:00:09 AM	39.5646628	-100.1162814	normal	14404111.066	4380035.879
30174	1/10/2021	7:00:09 AM	39.5560296	-100.1016833	normal	14405353.338	4379062.252
30174	1/10/2021	6:00:38 AM	39.5457311	-100.1026748	normal	14405254.148	4377920.310
30174	1/10/2021	5:00:09 AM	39.5468388	-100.1035954	normal	14405176.548	4378044.224
30174	1/10/2021	4:00:38 AM	39.5468336	-100.1036036	normal	14405175.839	4378043.656
30174	1/9/2021	3:00:09 PM	39.5538151	-100.1095723	normal	14404672.539	4378824.807
30174	1/9/2021	2:00:39 PM	39.5535145	-100.1092403	normal	14404700.656	4378791.095
30174	1/9/2021	1:00:10 PM	39.5535264	-100.1092632	normal	14404698.705	4378792.437
30174	1/9/2021	12:00:39 PM	39.5534497	-100.1092133	normal	14404702.887	4378783.872
30174	1/9/2021	11:00:10 AM	39.5533994	-100.1092051	normal	14404703.519	4378778.274
30174	1/9/2021	10:00:10 AM	39.5534164	-100.1092198	normal	14404702.277	4378780.184
30174	1/9/2021	9:00:40 AM	39.5494378	-100.1026220	normal	14405263.722	4378331.643
30174	1/9/2021	8:00:09 AM	39.5414990	-100.1029804	normal	14405222.133	4377450.937
30174	1/9/2021	7:00:08 AM	39.5381552	-100.1019934	normal	14405302.396	4377078.778
30174	1/9/2021	6:00:39 AM	39.5368586	-100.1018246	normal	14405315.145	4376934.703
30174	1/9/2021	5:00:10 AM	39.5366431	-100.1019522	normal	14405303.881	4376910.919
30174	1/9/2021	4:00:08 AM	39.5367683	-100.1012922	normal	14405360.774	4376924.117
30174	1/9/2021	3:00:38 AM	39.5373041	-100.1006852	normal	14405413.666	4376982.949
30174	1/9/2021	2:00:08 AM	39.5372810	-100.1006582	normal	14405415.954	4376980.350
30174	1/9/2021	1:00:38 AM	39.5373035	-100.1006664	normal	14405415.283	4376982.864
30174	1/9/2021	12:00:09 AM	39.5373467	-100.1007056	normal	14405411.971	4376987.693
30174	1/8/2021	11:00:08 PM	39.5404891	-100.1006759	normal	14405418.786	4377336.422
30174	1/8/2021	10:00:39 PM	39.5416571	-100.1016504	normal	14405336.630	4377467.077
30174	1/8/2021	9:00:10 PM	39.5424454	-100.1026676	normal	14405250.294	4377555.642
30174	1/8/2021	8:00:08 PM	39.5424454	-100.1026676	normal	14405250.294	4377555.642
30174	1/8/2021	7:00:09 PM	39.5424335	-100.1026447	normal	14405252.245	4377554.300
30174	1/8/2021	6:00:38 PM	39.5455223	-100.1019305	normal	14405317.814	4377896.350
30174	1/8/2021	5:00:09 PM	39.5487041	-100.1067613	normal	14404907.075	4378254.582
30174	1/8/2021	4:00:38 PM	39.5514658	-100.1078828	normal	14404814.484	4378562.277
30174	1/8/2021	3:00:10 PM	39.5515829	-100.1081364	normal	14404792.858	4378575.537
30174	1/8/2021	2:00:39 PM	39.5516217	-100.1083008	normal	14404778.785	4378580.025
30174	1/8/2021	1:00:40 PM	39.5515801	-100.1083008	normal	14404778.728	4378575.401
30174	1/8/2021	12:00:09 PM	39.5515939	-100.1083008	normal	14404778.747	4378576.942
30174	1/8/2021	11:00:09 AM	39.5516957	-100.1085961	normal	14404753.515	4378588.546
30174	1/8/2021	10:00:38 AM	39.5514193	-100.1079892	normal	14404805.282	4378557.225
30174	1/8/2021	9:00:39 AM	39.5499413	-100.1064934	normal	14404931.773	4378391.616
30174	1/8/2021	8:00:09 AM	39.5394122	-100.1143322	normal	14404243.794	4377231.343
30174	1/8/2021	7:00:08 AM	39.5383730	-100.1101654	normal	14404600.440	4377111.590
30174	1/8/2021	6:00:39 AM	39.5380661	-100.1006767	normal	14405415.426	4377067.505
30174	1/8/2021	5:00:09 AM	39.5368930	-100.1011940	normal	14405369.381	4376937.850
30174	1/8/2021	4:00:06 AM	39.5369233	-100.1011899	normal	14405369.773	4376941.217
30174	1/8/2021	3:00:35 AM	39.5373035	-100.1006664	normal	14405415.283	4376982.864
30174	1/8/2021	2:00:10 AM	39.5372810	-100.1006582	normal	14405415.954	4376980.350
30174	1/8/2021	1:00:09 AM	39.5373061	-100.1006623	normal	14405415.637	4376983.148
30174	1/8/2021	12:00:39 AM	39.5372923	-100.1006623	normal	14405415.618	4376981.607
30174	1/7/2021	11:00:09 PM	39.5380863	-100.1002065	normal	14405455.866	4377069.257
30174	1/7/2021	10:00:09 PM	39.5373030	-100.1006475	normal	14405416.900	4376982.778
30174	1/7/2021	9:00:09 PM	39.5372917	-100.1006435	normal	14405417.235	4376981.521
30174	1/7/2021	8:00:39 PM	39.5373035	-100.1006664	normal	14405415.283	4376982.864
30174	1/7/2021	7:00:09 PM	39.5376267	-100.1000226	normal	14405471.042	4377018.048
30174	1/7/2021	6:00:08 PM	39.5448212	-100.1003677	normal	14405451.152	4377816.904
30174	1/7/2021	5:00:38 PM	39.5495941	-100.1027193	normal	14405255.576	4378349.096
30174	1/7/2021	4:00:09 PM	39.5550988	-100.1121661	normal	14404451.454	4378970.030
30174	1/6/2021	3:00:09 PM	39.5508525	-100.1129537	normal	14404377.953	4378499.593
30174	1/6/2021	2:00:39 PM	39.5508572	-100.1129267	normal	14404380.278	4378500.076
30174	1/6/2021	1:00:39 PM	39.5509524	-100.1130306	normal	14404371.484	4378510.759
30174	1/6/2021	12:00:08 PM	39.5509119	-100.1124875	normal	14404418.096	4378505.685
30174	1/6/2021	11:00:09 AM	39.5508508	-100.1124940	normal	14404417.448	4378498.915
30174	1/6/2021	10:00:40 AM	39.5508893	-100.1124793	normal	14404418.767	4378503.170
30174	1/6/2021	9:00:38 AM	39.5508323	-100.1125210	normal	14404415.104	4378496.891
30174	1/6/2021	8:00:10 AM	39.5464237	-100.1138608	normal	14404293.935	4378009.021
30174	1/6/2021	7:00:09 AM	39.5385494	-100.1093720	normal	14404668.860	4377130.323
30174	1/6/2021	6:00:39 AM	39.5385526	-100.1093867	normal	14404667.598	4377130.693
30174	1/6/2021	5:00:09 AM	39.5383361	-100.1093164	normal	14404673.343	4377106.590
30174	1/6/2021	4:00:08 AM	39.5404780	-100.1052037	normal	14405029.688	4377339.963
30174	1/6/2021	3:00:38 AM	39.5404291	-100.1085243	normal	14404744.278	4377338.038
30174	1/6/2021	2:00:09 AM	39.5404291	-100.1085243	normal	14404744.278	4377338.038
30174	1/6/2021	1:00:38 AM	39.5404516	-100.1085324	normal	14404743.607	4377340.552
30174	1/6/2021	12:00:09 AM	39.5404808	-100.1084907	normal	14404747.232	4377343.749
30174	1/5/2021	11:00:38 PM	39.5405592	-100.1083386	normal	14404760.413	4377352.282
30174	1/5/2021	10:00:12 PM	39.5384475	-100.1044641	normal	14405090.482	4377113.829
30174	1/5/2021	9:00:08 PM	39.5385899	-100.1043994	normal	14405096.229	4377129.559
30174	1/5/2021	8:00:39 PM	39.5406262	-100.1047309	normal	14405070.517	4377355.908
30174	1/5/2021	7:00:09 PM	39.5407279	-100.1049452	normal	14405052.242	4377367.421
30174	1/5/2021	6:00:09 PM	39.5407002	-100.1050262	normal	14405045.248	4377364.429
30174	1/5/2021	5:00:40 PM	39.5396119	-100.1096147	normal	14404649.459	4377248.498
30174	1/5/2021	4:00:15 PM	39.5405990	-100.1117179	normal	14404470.072	4377360.284
30174	1/5/2021	3:00:38 AM	39.5411550	-100.1039947	normal	14405134.507	4377413.824
30174	1/5/2021	2:00:09 AM	39.5412257	-100.1050162	normal	14405046.821	4377422.743
30174	1/5/2021	1:00:10 AM	39.5412841	-100.1054325	normal	14405011.126	4377429.666
30174	1/5/2021	12:00:39 AM	39.5413579	-100.1053883	normal	14405015.026	4377437.806
30174	1/4/2021	11:00:10 PM	39.5429726	-100.1048423	normal	14405064.148	4377616.441
30174	1/4/2021	10:00:08 PM	39.5445568	-100.1046382	normal	14405083.844	4377792.054
30174	1/4/2021	9:00:40 PM	39.5445337	-100.1046112	normal	14405086.131	4377789.454
30174	1/4/2021	8:00:10 PM	39.5445721	-100.1045964	normal	14405087.450	4377793.709
30174	1/4/2021	7:00:09 PM	39.5455677	-100.1047540	normal	14405075.265	4377904.369
30174	1/4/2021	6:00:38 PM	39.5485520	-100.1064578	normal	14404932.939	4378237.380
30174	1/4/2021	5:00:08 PM	39.5606249	-100.1133579	normal	14404356.651	4379584.619
30174	1/4/2021	4:00:09 PM	39.5617450	-100.1120937	normal	14404466.791	4379707.588
30174	1/4/2021	3:00:38 PM	39.5623879	-100.1112738	normal	14404538.107	4379778.066
30174	1/4/2021	2:00:09 PM	39.5624565	-100.1113344	normal	14404532.998	4379785.741
30174	1/4/2021	1:00:39 PM	39.5624079	-100.1112861	normal	14404537.081	4379780.298
30174	1/4/2021	12:00:09 PM	39.5622208	-100.1115136	normal	14404517.282	4379759.772
30174	1/4/2021	11:00:39 AM	39.5616879	-100.1117959	normal	14404492.296	4379700.931
30174	1/4/2021	10:00:11 AM	39.5617732	-100.1117730	normal	14404494.381	4379710.377
30174	1/4/2021	9:00:38 AM	39.5617952	-100.1117623	normal	14404495.326	4379712.808
30174	1/4/2021	8:00:09 AM	39.5471755	-100.1101758	normal	14404611.599	4378088.549
30174	1/4/2021	7:00:09 AM	39.5435975	-100.1085194	normal	14404749.025	4377689.685
30174	1/4/2021	6:00:39 AM	39.5434988	-100.1084802	normal	14404752.261	4377678.689
30174	1/4/2021	5:00:09 AM	39.5404141	-100.1056969	normal	14404987.220	4377333.386
30174	1/4/2021	4:00:08 AM	39.5391311	-100.1060105	normal	14404958.524	4377191.330
30174	1/4/2021	3:00:38 AM	39.5391311	-100.1060105	normal	14404958.524	4377191.330
30174	1/4/2021	2:00:10 AM	39.5391225	-100.1060023	normal	14404959.213	4377190.357
30174	1/4/2021	1:00:38 AM	39.5391491	-100.1060456	normal	14404955.528	4377193.361
30174	1/4/2021	12:00:09 AM	39.5392721	-100.1037629	normal	14405151.855	4377204.609
30174	1/3/2021	11:00:08 PM	39.5384091	-100.1059624	normal	14404961.670	4377111.143
30174	1/3/2021	10:00:39 PM	39.5384071	-100.1059853	normal	14404959.700	4377110.944
30174	1/3/2021	9:00:09 PM	39.5384676	-100.1059599	normal	14404961.964	4377117.628
30174	1/3/2021	8:00:08 PM	39.5384343	-100.1059665	normal	14404961.354	4377113.942
30174	1/3/2021	7:00:40 PM	39.5384453	-100.1045663	normal	14405081.691	4377113.687
30174	1/3/2021	6:00:08 PM	39.5395043	-100.1042929	normal	14405106.634	4377230.930
30174	1/3/2021	5:00:08 PM	39.5391494	-100.1120626	normal	14404438.464	4377199.762
30174	1/3/2021	4:00:39 PM	39.5412428	-100.1125955	normal	14404395.545	4377432.665
30174	1/3/2021	3:00:09 PM	39.5411805	-100.1125644	normal	14404398.129	4377425.725
30174	1/3/2021	2:00:05 PM	39.5411918	-100.1125685	normal	14404397.794	4377426.982
30174	1/3/2021	1:00:39 PM	39.5408808	-100.1120909	normal	14404438.407	4377391.952
30174	1/3/2021	12:00:09 PM	39.5408894	-100.1120991	normal	14404437.716	4377392.925
30174	1/3/2021	11:00:10 AM	39.5408941	-100.1120721	normal	14404440.042	4377393.408
30174	1/3/2021	10:00:39 AM	39.5409074	-100.1120533	normal	14404441.677	4377394.865
30174	1/3/2021	9:00:10 AM	39.5410206	-100.1121923	normal	14404429.887	4377407.579
30174	1/3/2021	8:00:10 AM	39.5413731	-100.1127492	normal	14404382.512	4377447.291
30174	1/3/2021	7:00:40 AM	39.5397025	-100.1107294	normal	14404553.791	4377259.738
30174	1/3/2021	6:00:08 AM	39.5413278	-100.1040878	normal	14405126.734	4377433.103
30174	1/3/2021	5:00:09 AM	39.5398406	-100.1044523	normal	14405093.394	4377268.429
30174	1/3/2021	4:00:39 AM	39.5396278	-100.1038348	normal	14405146.162	4377244.162
30174	1/3/2021	3:00:09 AM	39.5395807	-100.1038414	normal	14405145.533	4377238.934
30174	1/3/2021	2:00:09 AM	39.5396423	-100.1038536	normal	14405144.565	4377245.789
30174	1/3/2021	1:00:38 AM	39.5355229	-100.1027958	normal	14405229.870	4376787.475
30174	1/3/2021	12:00:09 AM	39.5353398	-100.1024776	normal	14405256.958	4376766.820
30174	1/2/2021	11:00:08 PM	39.5352608	-100.1024491	normal	14405259.306	4376758.020
30174	1/2/2021	10:00:39 PM	39.5353327	-100.1021865	normal	14405281.968	4376765.722
30174	1/2/2021	9:00:10 PM	39.5357407	-100.1022436	normal	14405277.614	4376811.072
30174	1/2/2021	8:00:10 PM	39.5354007	-100.1023092	normal	14405271.519	4376773.408
30174	1/2/2021	7:00:08 PM	39.5415908	-100.1007622	normal	14405412.864	4377458.789
30174	1/2/2021	6:00:38 PM	39.5453758	-100.1027821	normal	14405244.447	4377880.990
30174	1/2/2021	5:00:10 PM	39.5511554	-100.1080858	normal	14404796.621	4378528.042
30174	1/2/2021	4:00:39 PM	39.5516290	-100.1084316	normal	14404767.551	4378580.976
30174	1/2/2021	3:00:10 PM	39.5540487	-100.1106414	normal	14404581.004	4378851.861
30174	1/2/2021	2:00:09 PM	39.5540481	-100.1106226	normal	14404582.620	4378851.776
30174	1/2/2021	1:00:39 PM	39.5540600	-100.1106455	normal	14404580.668	4378853.118
30174	1/2/2021	12:00:11 PM	39.5540368	-100.1106185	normal	14404582.955	4378850.518
30174	1/2/2021	11:00:09 AM	39.5454916	-100.1029170	normal	14405233.011	4377893.988
30174	1/2/2021	10:00:39 AM	39.5453991	-100.1011650	normal	14405383.429	4377881.873
30174	1/2/2021	9:00:10 AM	39.5453309	-100.1009613	normal	14405400.834	4377874.097
30174	1/2/2021	8:00:09 AM	39.5445309	-100.0997609	normal	14405502.899	4377784.041
30174	1/2/2021	7:00:40 AM	39.5453404	-100.1031338	normal	14405214.177	4377877.434
30174	1/2/2021	6:00:10 AM	39.5446047	-100.1043282	normal	14405110.545	4377797.037
30174	1/2/2021	5:00:08 AM	39.5446252	-100.1043592	normal	14405107.904	4377799.352
30174	1/2/2021	4:00:39 AM	39.5444295	-100.1037565	normal	14405159.429	4377776.996
30174	1/2/2021	3:00:10 AM	39.5436583	-100.1037379	normal	14405159.976	4377691.383
30174	1/2/2021	2:00:09 AM	39.5436418	-100.1037420	normal	14405159.603	4377689.557
30174	1/2/2021	1:00:38 AM	39.5438884	-100.1037100	normal	14405162.686	4377716.885
30174	1/2/2021	12:00:09 AM	39.5434650	-100.1036946	normal	14405163.434	4377669.880
30174	1/1/2021	11:00:08 PM	39.5435325	-100.1037985	normal	14405154.602	4377677.480
30174	1/1/2021	10:00:39 PM	39.5445100	-100.1043241	normal	14405110.767	4377786.530
30174	1/1/2021	9:00:10 PM	39.5445584	-100.1043552	normal	14405108.164	4377791.929
30174	1/1/2021	8:00:08 PM	39.5445245	-100.1043429	normal	14405109.170	4377788.157
30174	1/1/2021	7:00:08 PM	39.5447145	-100.1036288	normal	14405170.788	4377808.488
30174	1/1/2021	6:00:39 PM	39.5456184	-100.1034576	normal	14405186.731	4377908.630
30174	1/1/2021	5:00:10 PM	39.5479714	-100.1098574	normal	14404640.042	4378176.546
30174	1/1/2021	4:00:10 PM	39.5573410	-100.1178603	normal	14403965.330	4379224.947
30174	1/1/2021	3:00:40 PM	39.5548540	-100.1111738	normal	14404536.369	4378941.811
30174	1/1/2021	2:00:09 PM	39.5546388	-100.1112221	normal	14404531.924	4378917.971
30174	1/1/2021	1:00:39 PM	39.5546506	-100.1111640	normal	14404536.929	4378919.221
30174	1/1/2021	12:00:09 PM	39.5546081	-100.1112246	normal	14404531.669	4378914.567
30174	1/1/2021	11:00:38 AM	39.5545948	-100.1112434	normal	14404530.034	4378913.110
30174	1/1/2021	10:00:10 AM	39.5545902	-100.1112704	normal	14404527.709	4378912.627
30174	1/1/2021	9:00:38 AM	39.5573240	-100.1178456	normal	14403966.572	4379223.038
30174	1/1/2021	8:00:08 AM	39.5434734	-100.1188636	normal	14403859.993	4377686.908
30174	1/1/2021	7:00:10 AM	39.5399549	-100.1129343	normal	14404364.660	4377290.091
30174	1/1/2021	6:00:39 AM	39.5396953	-100.1039387	normal	14405137.330	4377251.762
30174	1/1/2021	5:00:08 AM	39.5384858	-100.1045287	normal	14405084.981	4377118.141
30174	1/1/2021	4:00:09 AM	39.5384725	-100.1045475	normal	14405083.345	4377116.685
30174	1/1/2021	3:00:38 AM	39.5384725	-100.1045475	normal	14405083.345	4377116.685
30174	1/1/2021	2:00:10 AM	39.5384719	-100.1045287	normal	14405084.962	4377116.600
30174	1/1/2021	1:00:38 AM	39.5388197	-100.1044509	normal	14405092.119	4377155.118
30174	1/1/2021	12:00:10 AM	39.5383809	-100.1006071	normal	14405421.837	4377102.370
30174	12/31/2020	11:00:09 PM	39.5368891	-100.1009986	normal	14405386.172	4376937.213
30174	12/31/2020	10:00:39 PM	39.5369144	-100.1008423	normal	14405399.632	4376939.864
30174	12/31/2020	9:00:11 PM	39.5369033	-100.1006779	normal	14405413.744	4376938.459
30174	12/31/2020	8:00:17 PM	39.5369191	-100.1008963	normal	14405395.001	4376940.438
30174	12/31/2020	7:00:07 PM	39.5369350	-100.1008734	normal	14405396.991	4376942.179
30174	12/31/2020	6:00:38 PM	39.5398518	-100.1037947	normal	14405149.916	4377268.976
30174	12/31/2020	5:00:08 PM	39.5330369	-100.1157602	normal	14404112.309	4376525.304
30174	12/31/2020	4:00:39 PM	39.5248032	-100.1159559	normal	14404084.161	4375611.695
30174	12/31/2020	3:00:09 PM	39.5247859	-100.1161014	normal	14404071.627	4375609.930
30174	12/31/2020	2:00:09 PM	39.5337725	-100.1156292	normal	14404124.574	4376606.800
30174	12/31/2020	1:00:39 PM	39.5338110	-100.1156145	normal	14404125.893	4376611.055
30174	12/31/2020	12:00:38 PM	39.5338269	-100.1155916	normal	14404127.882	4376612.796
30174	12/31/2020	11:00:09 AM	39.5338269	-100.1155916	normal	14404127.882	4376612.796
30174	12/31/2020	10:00:39 AM	39.5321450	-100.1119225	normal	14404440.904	4376422.237
30174	12/31/2020	9:00:09 AM	39.5373305	-100.1108378	normal	14404541.225	4376996.593
30174	12/31/2020	8:00:09 AM	39.5396133	-100.1085891	normal	14404737.593	4377247.572
30174	12/31/2020	7:00:40 AM	39.5412278	-100.1041713	normal	14405119.427	4377422.084
30174	12/31/2020	6:00:08 AM	39.5412417	-100.1041713	normal	14405119.446	4377423.626
30174	12/31/2020	5:00:09 AM	39.5410030	-100.1042720	normal	14405110.469	4377397.242
30174	12/31/2020	4:00:39 AM	39.5379419	-100.1034215	normal	14405179.387	4377056.615
30174	12/31/2020	3:00:09 AM	39.5352878	-100.1025906	normal	14405247.183	4376761.166
30174	12/31/2020	2:00:09 AM	39.5352846	-100.1025758	normal	14405248.446	4376760.796
30174	12/31/2020	1:00:38 AM	39.5350279	-100.1020607	normal	14405292.367	4376731.762
30174	12/31/2020	12:00:09 AM	39.5350442	-100.1022979	normal	14405272.007	4376733.827
30174	12/30/2020	11:00:08 PM	39.5361048	-100.1041278	normal	14405116.186	4376853.462
30174	12/30/2020	10:00:39 PM	39.5384719	-100.1045287	normal	14405084.962	4377116.600
30174	12/30/2020	9:00:08 PM	39.5384838	-100.1045516	normal	14405083.010	4377117.942
30174	12/30/2020	8:00:09 PM	39.5385043	-100.1045017	normal	14405087.325	4377120.167
30174	12/30/2020	7:00:40 PM	39.5385110	-100.1045328	normal	14405084.664	4377120.940
30174	12/30/2020	6:01:08 PM	39.5415695	-100.1050652	normal	14405043.081	4377460.954
30174	12/30/2020	5:00:09 PM	39.5453127	-100.1046175	normal	14405086.647	4377875.920
30174	12/30/2020	4:00:39 PM	39.5467611	-100.1142992	normal	14404256.731	4378046.929
30174	12/30/2020	3:00:11 PM	39.5468519	-100.1142697	normal	14404259.387	4378056.981
30174	12/30/2020	2:00:09 PM	39.5481047	-100.1138000	normal	14404301.468	4378195.523
30174	12/30/2020	1:00:39 PM	39.5481253	-100.1138311	normal	14404298.826	4378197.839
30174	12/30/2020	12:00:12 PM	39.5480416	-100.1137485	normal	14404305.807	4378188.462
30174	12/30/2020	11:00:08 AM	39.5467064	-100.1107059	normal	14404565.404	4378037.048
30174	12/30/2020	10:00:39 AM	39.5467177	-100.1107100	normal	14404565.068	4378038.306
30174	12/30/2020	9:00:10 AM	39.5466905	-100.1107288	normal	14404563.414	4378035.308
30174	12/30/2020	8:00:09 AM	39.5429639	-100.1048341	normal	14405064.837	4377615.468
30174	12/30/2020	7:00:40 AM	39.5429466	-100.1039958	normal	14405136.851	4377612.664
30174	12/30/2020	6:00:09 AM	39.5429793	-100.1039704	normal	14405139.078	4377616.265
30174	12/30/2020	5:00:09 AM	39.5417881	-100.1043715	normal	14405102.985	4377484.488
30174	12/30/2020	4:00:38 AM	39.5401479	-100.1039124	normal	14405140.207	4377301.964
30174	12/30/2020	3:00:10 AM	39.5392127	-100.1059540	normal	14404963.487	4377200.324
30174	12/30/2020	2:01:08 AM	39.5392055	-100.1059851	normal	14404960.807	4377199.556
30174	12/30/2020	1:00:11 AM	39.5392252	-100.1059957	normal	14404959.918	4377201.752
30174	12/30/2020	12:00:08 AM	39.5392538	-100.1060161	normal	14404958.204	4377204.954
30174	12/29/2020	11:00:09 PM	39.5406159	-100.1036031	normal	14405167.423	4377353.582
30174	12/29/2020	10:00:39 PM	39.5399429	-100.1101045	normal	14404607.821	4377285.758
30174	12/29/2020	9:00:13 PM	39.5409732	-100.1178922	normal	14403940.020	4377408.388
30174	12/29/2020	8:00:11 PM	39.5409555	-100.1177777	normal	14403949.836	4377406.300
30174	12/29/2020	7:00:09 PM	39.5409061	-100.1180484	normal	14403926.503	4377401.112
30174	12/29/2020	6:00:38 PM	39.5423020	-100.1215031	normal	14403631.567	4377559.731
30174	12/29/2020	5:00:08 PM	39.5406489	-100.1175144	normal	14403972.041	4377371.992
30174	12/29/2020	4:00:39 PM	39.5399246	-100.1169068	normal	14404023.255	4377290.953
30174	12/29/2020	3:00:10 PM	39.5399411	-100.1169836	normal	14404016.672	4377292.870
30174	12/29/2020	2:00:10 PM	39.5400813	-100.1166835	normal	14404042.661	4377308.110
30174	12/29/2020	1:00:09 PM	39.5388703	-100.1157504	normal	14404121.173	4377172.715
30174	12/29/2020	12:00:39 PM	39.5388544	-100.1157733	normal	14404119.183	4377170.975
30174	12/29/2020	11:00:09 AM	39.5388457	-100.1157652	normal	14404119.874	4377170.002
30174	12/29/2020	10:00:39 AM	39.5388318	-100.1157652	normal	14404119.855	4377168.460
30174	12/29/2020	9:00:10 AM	39.5398653	-100.1125827	normal	14404394.759	4377279.772
30174	12/29/2020	8:00:09 AM	39.5375221	-100.1098408	normal	14404627.164	4377016.800
30174	12/29/2020	7:00:10 AM	39.5373599	-100.1056200	normal	14404989.663	4376994.334
30174	12/29/2020	6:00:39 AM	39.5373706	-100.1056053	normal	14404990.945	4376995.505
30174	12/29/2020	5:00:10 AM	39.5373547	-100.1056282	normal	14404988.955	4376993.765
30174	12/29/2020	4:00:09 AM	39.5382961	-100.1038573	normal	14405142.418	4377096.383
30174	12/29/2020	3:00:40 AM	39.5374118	-100.1020558	normal	14405296.024	4376996.339
30174	12/29/2020	2:00:10 AM	39.5372487	-100.1022497	normal	14405279.142	4376978.442
30174	12/29/2020	1:00:10 AM	39.5386053	-100.1008270	normal	14405403.242	4377127.508
30174	12/29/2020	12:00:40 AM	39.5381437	-100.1039555	normal	14405133.774	4377079.568
30174	12/28/2020	11:00:09 PM	39.5381165	-100.1039743	normal	14405132.119	4377076.570
30174	12/28/2020	10:00:39 PM	39.5381239	-100.1037829	normal	14405148.575	4377077.190
30174	12/28/2020	9:00:09 PM	39.5381711	-100.1037763	normal	14405149.204	4377082.418
30174	12/28/2020	8:00:09 PM	39.5381239	-100.1037829	normal	14405148.575	4377077.190
30174	12/28/2020	7:00:08 PM	39.5427749	-100.1015536	normal	14405346.474	4377591.037
30174	12/28/2020	6:00:39 PM	39.5448918	-100.0993248	normal	14405540.862	4377823.635
30174	12/28/2020	5:00:09 PM	39.5477002	-100.1077586	normal	14404820.010	4378144.224
30174	12/28/2020	4:00:08 PM	39.5475983	-100.1067206	normal	14404909.055	4378131.817
30174	12/28/2020	3:00:38 PM	39.5496499	-100.1110432	normal	14404540.461	4378364.093
30174	12/28/2020	2:00:10 PM	39.5500660	-100.1113310	normal	14404516.300	4378410.570
30174	12/28/2020	1:00:09 PM	39.5500573	-100.1113228	normal	14404516.990	4378409.597
30174	12/28/2020	12:00:39 PM	39.5500347	-100.1113147	normal	14404517.661	4378407.082
30174	12/28/2020	11:00:09 AM	39.5479234	-100.1134573	normal	14404330.664	4378175.032
30174	12/28/2020	10:00:39 AM	39.5434229	-100.1113372	normal	14404506.661	4377673.289
30174	12/28/2020	9:00:09 AM	39.5435534	-100.1113306	normal	14404507.404	4377687.766
30174	12/28/2020	8:00:10 AM	39.5421943	-100.1116130	normal	14404481.272	4377537.229
30174	12/28/2020	7:00:10 AM	39.5419513	-100.1033556	normal	14405190.502	4377501.526
30174	12/28/2020	6:00:38 AM	39.5401544	-100.1008143	normal	14405406.444	4377299.417
30174	12/28/2020	5:00:10 AM	39.5364709	-100.1019588	normal	14405303.082	4376891.817
30174	12/28/2020	4:00:38 AM	39.5359144	-100.1018731	normal	14405309.689	4376829.959
30174	12/28/2020	3:00:11 AM	39.5359118	-100.1018772	normal	14405309.335	4376829.675
30174	12/28/2020	2:00:39 AM	39.5340563	-100.1014665	normal	14405342.114	4376623.309
30174	12/28/2020	1:00:10 AM	39.5314126	-100.1073594	normal	14404832.067	4376336.113
30174	12/28/2020	12:00:09 AM	39.5369439	-100.1031077	normal	14405204.995	4376945.521
30174	12/27/2020	11:00:38 PM	39.5390089	-100.1039593	normal	14405134.621	4377175.603
30174	12/27/2020	10:00:09 PM	39.5387230	-100.1044697	normal	14405090.370	4377144.412
30174	12/27/2020	9:00:08 PM	39.5387256	-100.1044656	normal	14405090.725	4377144.696
30174	12/27/2020	8:00:39 PM	39.5387137	-100.1043618	normal	14405099.633	4377143.263
30174	12/27/2020	7:00:14 PM	39.5398114	-100.1021884	normal	14405287.896	4377262.805
30174	12/27/2020	6:00:09 PM	39.5446584	-100.1009820	normal	14405398.144	4377799.479
30174	12/27/2020	5:00:38 PM	39.5532007	-100.1090080	normal	14404720.182	4378756.020
30174	12/27/2020	4:00:10 PM	39.5549449	-100.1111443	normal	14404539.026	4378951.864
30174	12/27/2020	3:00:38 PM	39.5559587	-100.1118387	normal	14404480.763	4379065.119
30174	12/27/2020	2:00:10 PM	39.5559674	-100.1118468	normal	14404480.073	4379066.093
30174	12/27/2020	1:00:09 PM	39.5563294	-100.1129324	normal	14404387.309	4379107.425
30174	12/27/2020	12:00:39 PM	39.5507172	-100.1124859	normal	14404417.967	4378484.069
30174	12/27/2020	11:00:09 AM	39.5507177	-100.1125047	normal	14404416.351	4378484.154
30174	12/27/2020	10:00:38 AM	39.5507953	-100.1124940	normal	14404417.372	4378492.749
30174	12/27/2020	9:00:09 AM	39.5507290	-100.1125088	normal	14404416.015	4378485.411
30174	12/27/2020	8:00:39 AM	39.5478521	-100.1139006	normal	14404292.473	4378167.597
30174	12/27/2020	7:00:11 AM	39.5405088	-100.1083304	normal	14404761.046	4377346.684
30174	12/27/2020	6:00:09 AM	39.5405459	-100.1083574	normal	14404758.778	4377350.826
30174	12/27/2020	5:00:09 AM	39.5398806	-100.1058794	normal	14404970.808	4377274.367
30174	12/27/2020	4:00:38 AM	39.5398334	-100.1059669	normal	14404963.222	4377269.230
30174	12/27/2020	3:00:09 AM	39.5416388	-100.1062094	normal	14404944.853	4377469.850
30174	12/27/2020	2:00:39 AM	39.5421927	-100.1053962	normal	14405015.482	4377530.474
30174	12/27/2020	1:00:09 AM	39.5421840	-100.1053881	normal	14405016.172	4377529.501
30174	12/27/2020	12:00:08 AM	39.5421782	-100.1052965	normal	14405024.036	4377528.756
30174	12/26/2020	11:00:08 PM	39.5404804	-100.1039573	normal	14405136.802	4377338.917
30174	12/26/2020	10:00:39 PM	39.5403870	-100.1039908	normal	14405133.791	4377328.581
30174	12/26/2020	9:00:09 PM	39.5404883	-100.1040260	normal	14405130.909	4377339.861
30174	12/26/2020	8:00:10 PM	39.5406814	-100.1045518	normal	14405085.986	4377361.841
30174	12/26/2020	7:00:08 PM	39.5406926	-100.1045559	normal	14405085.650	4377363.099
30174	12/26/2020	6:00:39 PM	39.5404717	-100.1048520	normal	14405059.901	4377338.893
30174	12/26/2020	5:00:08 PM	39.5391164	-100.1120708	normal	14404437.716	4377196.110
30174	12/26/2020	4:00:09 PM	39.5407248	-100.1115921	normal	14404481.062	4377374.113
30174	12/26/2020	3:00:38 PM	39.5408270	-100.1122283	normal	14404426.525	4377386.133
30174	12/26/2020	2:00:09 PM	39.5408429	-100.1122054	normal	14404428.515	4377387.873
30174	12/26/2020	1:00:07 PM	39.5408630	-100.1119764	normal	14404448.222	4377389.865
30174	12/26/2020	12:00:39 PM	39.5409187	-100.1120574	normal	14404441.342	4377396.122
30174	12/26/2020	11:00:08 AM	39.5415952	-100.1125717	normal	14404398.071	4377471.758
30174	12/26/2020	10:00:38 AM	39.5420624	-100.1117423	normal	14404469.986	4377522.728
30174	12/26/2020	9:00:09 AM	39.5420898	-100.1114822	normal	14404492.373	4377525.487
30174	12/26/2020	8:00:39 AM	39.5397039	-100.1122523	normal	14404422.929	4377261.512
30174	12/26/2020	7:00:09 AM	39.5413725	-100.1046661	normal	14405077.107	4377438.666
30174	12/26/2020	6:00:10 AM	39.5406646	-100.1040545	normal	14405128.694	4377359.453
30174	12/26/2020	5:00:10 AM	39.5404852	-100.1037700	normal	14405152.904	4377339.253
30174	12/26/2020	4:00:38 AM	39.5402163	-100.1036335	normal	14405164.267	4377309.262
30174	12/26/2020	3:00:12 AM	39.5406021	-100.1036031	normal	14405167.404	4377352.041
30174	12/26/2020	2:00:39 AM	39.5406021	-100.1036031	normal	14405167.404	4377352.041
30174	12/26/2020	1:00:13 AM	39.5407954	-100.1037273	normal	14405156.990	4377373.635
30174	12/26/2020	12:00:09 AM	39.5402786	-100.1036645	normal	14405161.683	4377316.202
30174	12/25/2020	11:00:38 PM	39.5403625	-100.1040865	normal	14405125.535	4377325.958
30174	12/25/2020	10:00:10 PM	39.5403280	-100.1040554	normal	14405128.157	4377322.101
30174	12/25/2020	9:00:07 PM	39.5401403	-100.1033611	normal	14405187.566	4377300.542
30174	12/25/2020	8:00:39 PM	39.5400693	-100.1035632	normal	14405170.107	4377292.868
30174	12/25/2020	7:00:08 PM	39.5400919	-100.1035713	normal	14405169.437	4377295.382
30174	12/25/2020	6:00:09 PM	39.5412090	-100.1051806	normal	14405032.672	4377421.065
30174	12/25/2020	5:00:40 PM	39.5599006	-100.1127502	normal	14404407.865	4379503.577
30174	12/25/2020	4:00:14 PM	39.5607490	-100.1132409	normal	14404366.874	4379598.267
30174	12/25/2020	3:00:09 PM	39.5617238	-100.1117853	normal	14404493.260	4379704.903
30174	12/25/2020	2:00:38 PM	39.5616879	-100.1117959	normal	14404492.296	4379700.931
30174	12/25/2020	1:00:09 PM	39.5616879	-100.1117959	normal	14404492.296	4379700.931
30174	12/25/2020	12:00:39 PM	39.5616818	-100.1118646	normal	14404486.384	4379700.333
30174	12/25/2020	11:00:09 AM	39.5615944	-100.1118295	normal	14404489.285	4379690.594
30174	12/25/2020	10:00:39 AM	39.5614704	-100.1120275	normal	14404472.105	4379677.039
30174	12/25/2020	9:00:27 AM	39.5522184	-100.1087505	normal	14404740.958	4378646.725
30174	12/25/2020	8:00:08 AM	39.5520386	-100.1090279	normal	14404716.883	4378627.059
30174	12/25/2020	7:00:08 AM	39.5473449	-100.1048173	normal	14405072.250	4378101.674
30174	12/25/2020	6:00:39 AM	39.5476883	-100.1052679	normal	14405034.001	4378140.271
30174	12/25/2020	5:00:09 AM	39.5468447	-100.1060739	normal	14404963.600	4378047.488
30174	12/25/2020	4:00:09 AM	39.5454528	-100.1010275	normal	14405395.310	4377887.692
30174	12/25/2020	3:00:38 AM	39.5454913	-100.1010128	normal	14405396.630	4377891.948
30174	12/25/2020	2:00:39 AM	39.5454846	-100.1009817	normal	14405399.290	4377891.174
30174	12/25/2020	1:00:09 AM	39.5454652	-100.1013915	normal	14405364.054	4377889.450
30174	12/25/2020	12:00:08 AM	39.5457301	-100.1029766	normal	14405228.212	4377920.520
30174	12/24/2020	11:00:40 PM	39.5479007	-100.1057063	normal	14404996.626	4378164.305
30174	12/24/2020	10:00:09 PM	39.5479013	-100.1057251	normal	14404995.009	4378164.390
30174	12/24/2020	9:00:08 PM	39.5469000	-100.1057344	normal	14404992.845	4378053.274
30174	12/24/2020	8:00:39 PM	39.5473053	-100.1044721	normal	14405101.853	4378096.918
30174	12/24/2020	7:00:10 PM	39.5473073	-100.1044492	normal	14405103.824	4378097.117
30174	12/24/2020	6:00:08 PM	39.5467591	-100.1047733	normal	14405075.232	4378036.619
30174	12/24/2020	5:00:40 PM	39.5480418	-100.1074100	normal	14404850.424	4378181.763
30174	12/24/2020	4:00:40 PM	39.5481921	-100.1138351	normal	14404298.567	4378205.262
30174	12/24/2020	3:00:10 PM	39.5481927	-100.1138540	normal	14404296.951	4378205.347
30174	12/24/2020	2:00:38 PM	39.5481649	-100.1138540	normal	14404296.913	4378202.264
30174	12/24/2020	1:00:09 PM	39.5481571	-100.1138662	normal	14404295.849	4378201.412
30174	12/24/2020	12:01:04 PM	39.5482821	-100.1137853	normal	14404302.978	4378215.193
30174	12/24/2020	11:00:09 AM	39.5483049	-100.1137141	normal	14404309.126	4378217.652
30174	12/24/2020	10:00:38 AM	39.5482664	-100.1137288	normal	14404307.807	4378213.397
30174	12/24/2020	9:00:12 AM	39.5482931	-100.1137721	normal	14404304.121	4378216.402
30174	12/24/2020	8:00:39 AM	39.5462522	-100.1039343	normal	14405146.637	4377979.471
30174	12/24/2020	7:00:11 AM	39.5425422	-100.1047785	normal	14405069.037	4377568.612
30174	12/24/2020	6:00:15 AM	39.5424792	-100.1048080	normal	14405066.417	4377561.643
30174	12/24/2020	5:00:09 AM	39.5422948	-100.1047092	normal	14405074.662	4377541.072
30174	12/24/2020	4:00:38 AM	39.5438954	-100.1030173	normal	14405222.223	4377716.942
30174	12/24/2020	3:00:10 AM	39.5425874	-100.1048915	normal	14405059.394	4377573.748
30174	12/24/2020	2:00:39 AM	39.5425709	-100.1048955	normal	14405059.021	4377571.922
30174	12/24/2020	1:00:11 AM	39.5425802	-100.1049225	normal	14405056.715	4377572.980
30174	12/24/2020	12:00:09 AM	39.5427428	-100.1020010	normal	14405307.986	4377587.942
30174	12/23/2020	11:00:38 PM	39.5423806	-100.1026407	normal	14405252.524	4377548.418
30174	12/23/2020	10:00:11 PM	39.5426894	-100.1046076	normal	14405083.929	4377584.768
30174	12/23/2020	9:00:10 PM	39.5430577	-100.1034960	normal	14405179.948	4377624.468
30174	12/23/2020	8:00:39 PM	39.5430563	-100.1035377	normal	14405176.361	4377624.354
30174	12/23/2020	7:00:09 PM	39.5430035	-100.1037921	normal	14405154.426	4377618.761
30174	12/23/2020	6:00:08 PM	39.5464581	-100.1022942	normal	14405287.835	4378000.592
30174	12/23/2020	5:00:40 PM	39.5474029	-100.1066193	normal	14404917.499	4378110.024
30174	12/23/2020	4:00:38 PM	39.5482544	-100.1138662	normal	14404295.983	4378212.202
30174	12/23/2020	3:00:10 PM	39.5508714	-100.1124441	normal	14404421.763	4378501.139
30174	12/23/2020	2:00:39 PM	39.5508821	-100.1124294	normal	14404423.044	4378502.311
30174	12/23/2020	1:00:10 PM	39.5508934	-100.1124335	normal	14404422.708	4378503.569
30174	12/23/2020	12:00:09 PM	39.5508693	-100.1124670	normal	14404419.793	4378500.939
30174	12/23/2020	11:00:39 AM	39.5508589	-100.1124024	normal	14404425.331	4378499.712
30174	12/23/2020	10:00:38 AM	39.5508569	-100.1124253	normal	14404423.360	4378499.512
30174	12/23/2020	9:00:09 AM	39.5508396	-100.1124899	normal	14404417.784	4378497.657
30174	12/23/2020	8:00:39 AM	39.5499213	-100.1133850	normal	14404339.622	4378396.691
30174	12/23/2020	7:00:06 AM	39.5499179	-100.1135306	normal	14404327.107	4378396.469
30174	12/23/2020	6:00:05 AM	39.5406677	-100.1058751	normal	14404972.251	4377361.721
30174	12/23/2020	5:00:38 AM	39.5404431	-100.1083640	normal	14404758.073	4377339.431
30174	12/23/2020	4:00:38 AM	39.5403622	-100.1085202	normal	14404744.537	4377330.614
30174	12/23/2020	3:00:09 AM	39.5405697	-100.1080810	normal	14404782.564	4377353.181
30174	12/23/2020	2:00:38 AM	39.5405998	-100.1080597	normal	14404784.436	4377356.498
30174	12/23/2020	1:00:10 AM	39.5406820	-100.1081030	normal	14404780.826	4377365.668
30174	12/23/2020	12:00:09 AM	39.5394451	-100.1045178	normal	14405087.223	4377224.598
30174	12/22/2020	11:00:09 PM	39.5380315	-100.1008869	normal	14405397.316	4377063.886
30174	12/22/2020	10:00:39 PM	39.5380648	-100.1005582	normal	14405425.615	4377067.243
30174	12/22/2020	9:00:09 PM	39.5380628	-100.1005811	normal	14405423.644	4377067.044
30174	12/22/2020	8:00:09 PM	39.5383749	-100.1006758	normal	14405415.924	4377101.773
30174	12/22/2020	7:00:40 PM	39.5343855	-100.1007541	normal	14405403.785	4376659.091
30174	12/22/2020	6:00:13 PM	39.5377597	-100.1084774	normal	14404744.654	4377041.734
30174	12/22/2020	5:00:09 PM	39.5400010	-100.1153749	normal	14404155.001	4377297.809
30174	12/22/2020	4:00:40 PM	39.5493136	-100.1134325	normal	14404334.702	4378329.297
30174	12/22/2020	3:00:09 PM	39.5499352	-100.1124819	normal	14404417.233	4378397.282
30174	12/22/2020	2:00:39 PM	39.5499630	-100.1124819	normal	14404417.271	4378400.365
30174	12/22/2020	1:00:26 PM	39.5500922	-100.1126790	normal	14404400.513	4378414.912
30174	12/22/2020	12:00:08 PM	39.5503084	-100.1122479	normal	14404437.851	4378438.450
30174	12/22/2020	11:00:39 AM	39.5500730	-100.1125252	normal	14404413.699	4378412.619
30174	12/22/2020	10:00:40 AM	39.5501095	-100.1125334	normal	14404413.047	4378416.675
30174	12/22/2020	9:00:08 AM	39.5487108	-100.1124707	normal	14404416.518	4378261.381
30174	12/22/2020	8:00:39 AM	39.5483655	-100.1118016	normal	14404473.530	4378222.345
30174	12/22/2020	7:00:09 AM	39.5461316	-100.1099061	normal	14404633.344	4377972.399
30174	12/22/2020	6:00:08 AM	39.5452915	-100.1083415	normal	14404766.629	4377877.502
30174	12/22/2020	5:00:08 AM	39.5452596	-100.1083064	normal	14404769.606	4377873.929
30174	12/22/2020	4:00:38 AM	39.5452376	-100.1083170	normal	14404768.660	4377871.499
30174	12/22/2020	3:00:09 AM	39.5412482	-100.1025568	normal	14405258.190	4377422.648
30174	12/22/2020	2:00:39 AM	39.5428463	-100.1018529	normal	14405320.851	4377599.274
30174	12/22/2020	1:00:10 AM	39.5433721	-100.1013603	normal	14405363.889	4377657.110
30174	12/22/2020	12:00:09 AM	39.5437214	-100.1009186	normal	14405402.322	4377695.411
30174	12/21/2020	11:00:38 PM	39.5437156	-100.1009079	normal	14405403.231	4377694.758
30174	12/21/2020	10:00:09 PM	39.5438739	-100.1009823	normal	14405397.055	4377712.409
30174	12/21/2020	9:00:08 PM	39.5447473	-100.1015562	normal	14405348.928	4377809.951
30174	12/21/2020	8:00:39 PM	39.5447632	-100.1015333	normal	14405350.918	4377811.692
30174	12/21/2020	7:00:09 PM	39.5460074	-100.1026199	normal	14405259.240	4377950.920
30174	12/21/2020	6:00:09 PM	39.5566747	-100.1070193	normal	14404895.786	4379139.482
30174	12/21/2020	5:00:08 PM	39.5583795	-100.1070042	normal	14404899.415	4379328.668
30174	12/21/2020	4:00:38 PM	39.5607609	-100.1132638	normal	14404364.923	4379599.609
30174	12/21/2020	3:00:09 PM	39.5614420	-100.1119277	normal	14404480.640	4379673.779
30174	12/21/2020	2:00:39 PM	39.5614214	-100.1118966	normal	14404483.281	4379671.463
30174	12/21/2020	1:00:13 PM	39.5613942	-100.1118344	normal	14404488.584	4379668.372
30174	12/21/2020	12:00:10 PM	39.5616468	-100.1118147	normal	14404490.623	4379696.391
30174	12/21/2020	11:00:39 AM	39.5616766	-100.1117918	normal	14404492.632	4379699.673
30174	12/21/2020	10:00:09 AM	39.5617203	-100.1117689	normal	14404494.659	4379704.495
30174	12/21/2020	9:00:09 AM	39.5643220	-100.1164884	normal	14404092.812	4379998.276
30174	12/21/2020	8:00:39 AM	39.5619618	-100.1115038	normal	14404517.767	4379731.018
30174	12/21/2020	7:00:09 AM	39.5543714	-100.1063663	normal	14404948.744	4378883.158
30174	12/21/2020	6:00:09 AM	39.5464087	-100.1029682	normal	14405229.858	4377995.826
30174	12/21/2020	5:00:09 AM	39.5453291	-100.1031297	normal	14405214.513	4377876.177
30174	12/21/2020	4:00:38 AM	39.5447531	-100.1033728	normal	14405192.839	4377812.504
30174	12/21/2020	3:00:09 AM	39.5446778	-100.1032002	normal	14405207.565	4377803.960
30174	12/21/2020	2:00:39 AM	39.5441949	-100.1038923	normal	14405147.438	4377751.102
30174	12/21/2020	1:00:10 AM	39.5441797	-100.1040150	normal	14405136.875	4377749.538
30174	12/21/2020	12:00:09 AM	39.5440862	-100.1039676	normal	14405140.820	4377739.110
30174	12/20/2020	11:00:10 PM	39.5436780	-100.1032488	normal	14405202.032	4377693.050
30174	12/20/2020	10:00:39 PM	39.5439092	-100.1032585	normal	14405201.510	4377718.723
30174	12/20/2020	9:00:09 PM	39.5439098	-100.1032774	normal	14405199.893	4377718.808
30174	12/20/2020	8:00:09 PM	39.5438019	-100.1033731	normal	14405191.524	4377706.936
30174	12/20/2020	7:00:08 PM	39.5437197	-100.1033297	normal	14405195.133	4377697.766
30174	12/20/2020	6:00:38 PM	39.5459546	-100.1047613	normal	14405075.168	4377947.318
30174	12/20/2020	5:00:40 PM	39.5546758	-100.1111681	normal	14404536.613	4378922.020
30174	12/20/2020	4:00:09 PM	39.5608387	-100.1130928	normal	14404379.720	4379608.058
30174	12/20/2020	3:00:09 PM	39.5608618	-100.1131198	normal	14404377.433	4379610.658
30174	12/20/2020	2:00:39 PM	39.5609638	-100.1132547	normal	14404365.978	4379622.115
30174	12/20/2020	1:00:09 PM	39.5608995	-100.1132466	normal	14404366.592	4379614.976
30174	12/20/2020	12:00:09 PM	39.5610256	-100.1120415	normal	14404470.291	4379627.687
30174	12/20/2020	11:00:39 AM	39.5615002	-100.1120046	normal	14404474.114	4379680.321
30174	12/20/2020	10:00:09 AM	39.5615236	-100.1118712	normal	14404485.603	4379682.774
30174	12/20/2020	9:00:08 AM	39.5614645	-100.1118549	normal	14404486.925	4379676.201
30174	12/20/2020	8:00:39 AM	39.5589697	-100.1172335	normal	14404021.427	4379405.034
30174	12/20/2020	7:00:09 AM	39.5480969	-100.1106017	normal	14404576.261	4378191.257
30174	12/20/2020	6:00:09 AM	39.5414085	-100.1058169	normal	14404978.268	4377443.876
30174	12/20/2020	5:00:09 AM	39.5405233	-100.1083492	normal	14404759.449	4377348.311
30174	12/20/2020	4:00:39 AM	39.5405207	-100.1083533	normal	14404759.094	4377348.027
30174	12/20/2020	3:00:11 AM	39.5405340	-100.1083345	normal	14404760.730	4377349.483
30174	12/20/2020	2:00:08 AM	39.5401146	-100.1057248	normal	14404984.415	4377300.176
30174	12/20/2020	1:00:38 AM	39.5390264	-100.1060400	normal	14404955.848	4377179.737
30174	12/20/2020	12:00:13 AM	39.5390403	-100.1060400	normal	14404955.867	4377181.278
30174	12/19/2020	11:00:08 PM	39.5390617	-100.1060105	normal	14404958.429	4377183.622
30174	12/19/2020	10:00:39 PM	39.5423487	-100.1058951	normal	14404972.827	4377548.313
30174	12/19/2020	9:00:09 PM	39.5427348	-100.1060439	normal	14404960.571	4377591.325
30174	12/19/2020	8:00:10 PM	39.5427004	-100.1060128	normal	14404963.193	4377587.468
30174	12/19/2020	7:00:38 PM	39.5419487	-100.1056654	normal	14404992.020	4377503.669
30174	12/19/2020	6:00:09 PM	39.5405900	-100.1046434	normal	14405077.989	4377351.795
30174	12/19/2020	5:00:40 PM	39.5482114	-100.1136667	normal	14404313.072	4378207.224
30174	12/19/2020	4:00:09 PM	39.5493613	-100.1134448	normal	14404333.715	4378334.611
30174	12/19/2020	3:00:09 PM	39.5524414	-100.1090123	normal	14404718.776	4378671.748
30174	12/19/2020	2:00:39 PM	39.5524494	-100.1089206	normal	14404726.659	4378672.545
30174	12/19/2020	1:00:10 PM	39.5525424	-100.1089492	normal	14404724.330	4378682.889
30174	12/19/2020	12:00:08 PM	39.5524242	-100.1089166	normal	14404726.976	4378669.746
30174	12/19/2020	11:00:39 AM	39.5544197	-100.1107526	normal	14404571.961	4378893.161
30174	12/19/2020	10:00:39 AM	39.5551995	-100.1116016	normal	14404500.090	4378980.607
30174	12/19/2020	9:00:08 AM	39.5543541	-100.1108671	normal	14404562.031	4378886.000
30174	12/19/2020	8:00:08 AM	39.5516463	-100.1082860	normal	14404780.085	4378582.739
30174	12/19/2020	7:00:09 AM	39.5464092	-100.1032283	normal	14405207.509	4377996.150
30174	12/19/2020	6:00:39 AM	39.5448988	-100.1035658	normal	14405176.456	4377828.876
30174	12/19/2020	5:00:10 AM	39.5450319	-100.1045391	normal	14405093.006	4377844.679
30174	12/19/2020	4:00:10 AM	39.5446559	-100.1042758	normal	14405115.116	4377802.663
30174	12/19/2020	3:00:38 AM	39.5446246	-100.1042595	normal	14405116.477	4377799.176
30174	12/19/2020	2:00:10 AM	39.5446136	-100.1038538	normal	14405151.321	4377797.532
30174	12/19/2020	1:00:38 AM	39.5445259	-100.1042202	normal	14405119.713	4377788.180
30174	12/19/2020	12:00:10 AM	39.5445120	-100.1042202	normal	14405119.694	4377786.638
30174	12/18/2020	11:00:09 PM	39.5444889	-100.1042742	normal	14405115.025	4377784.130
30174	12/18/2020	10:00:39 PM	39.5448083	-100.1040966	normal	14405130.717	4377819.387
30174	12/18/2020	9:00:10 PM	39.5457874	-100.1058230	normal	14404983.710	4377929.882
30174	12/18/2020	8:00:09 PM	39.5457941	-100.1058541	normal	14404981.050	4377930.656
30174	12/18/2020	7:00:38 PM	39.5458100	-100.1058312	normal	14404983.039	4377932.396
30174	12/18/2020	6:00:08 PM	39.5456247	-100.1056153	normal	14405001.337	4377911.599
30174	12/18/2020	5:00:38 PM	39.5470910	-100.1056214	normal	14405002.809	4378074.345
30174	12/18/2020	4:00:09 PM	39.5481186	-100.1138000	normal	14404301.487	4378197.064
30174	12/18/2020	3:00:38 PM	39.5481418	-100.1138270	normal	14404299.200	4378199.664
30174	12/18/2020	2:00:10 PM	39.5481336	-100.1137567	normal	14404305.231	4378198.684
30174	12/18/2020	1:00:39 PM	39.5481577	-100.1138041	normal	14404301.190	4378201.405
30174	12/18/2020	12:00:09 PM	39.5482378	-100.1137893	normal	14404302.566	4378210.284
30174	12/18/2020	11:00:39 AM	39.5482378	-100.1137893	normal	14404302.566	4378210.284
30174	12/18/2020	10:00:39 AM	39.5482372	-100.1137705	normal	14404304.182	4378210.199
30174	12/18/2020	9:00:09 AM	39.5484004	-100.1136576	normal	14404314.108	4378228.187
30174	12/18/2020	8:00:08 AM	39.5464295	-100.1139524	normal	14404286.071	4378009.766
30174	12/18/2020	7:00:09 AM	39.5406074	-100.1118211	normal	14404461.221	4377361.330
30174	12/18/2020	6:00:39 AM	39.5390812	-100.1038759	normal	14405141.891	4377183.538
30174	12/18/2020	5:00:09 AM	39.5380878	-100.1016483	normal	14405331.961	4377070.940
30174	12/18/2020	4:00:09 AM	39.5380334	-100.1016860	normal	14405328.652	4377064.944
30174	12/18/2020	3:00:38 AM	39.5372805	-100.1022039	normal	14405283.122	4376981.924
30174	12/18/2020	2:00:10 AM	39.5372913	-100.1022701	normal	14405277.447	4376983.186
30174	12/18/2020	1:00:38 AM	39.5372898	-100.1022309	normal	14405280.816	4376982.982
30174	12/18/2020	12:00:10 AM	39.5385416	-100.1017406	normal	14405324.649	4377121.403
30174	12/17/2020	11:00:38 PM	39.5373453	-100.1016502	normal	14405330.793	4376988.529
30174	12/17/2020	10:00:09 PM	39.5373597	-100.1016690	normal	14405329.196	4376990.156
30174	12/17/2020	9:00:08 PM	39.5373676	-100.1017377	normal	14405323.302	4376991.100
30174	12/17/2020	8:00:39 PM	39.5372941	-100.1017026	normal	14405326.222	4376982.903
30174	12/17/2020	7:00:08 PM	39.5373054	-100.1017067	normal	14405325.887	4376984.160
30174	12/17/2020	6:00:08 PM	39.5435450	-100.1021152	normal	14405299.258	4377677.100
30174	12/17/2020	5:00:38 PM	39.5480160	-100.1107580	normal	14404562.725	4378182.440
30174	12/17/2020	4:00:10 PM	39.5488468	-100.1129574	normal	14404374.888	4378276.990
30174	12/17/2020	3:00:38 PM	39.5517526	-100.1141520	normal	14404276.238	4378600.760
30174	12/17/2020	2:00:10 PM	39.5517413	-100.1141479	normal	14404276.574	4378599.502
30174	12/17/2020	1:00:09 PM	39.5517624	-100.1141168	normal	14404279.273	4378601.810
30174	12/17/2020	12:00:40 PM	39.5517943	-100.1141520	normal	14404276.295	4378605.384
30174	12/17/2020	11:00:09 AM	39.5517969	-100.1142289	normal	14404269.693	4378605.760
30174	12/17/2020	10:00:39 AM	39.5515479	-100.1140236	normal	14404286.988	4378577.908
30174	12/17/2020	9:00:10 AM	39.5500603	-100.1125629	normal	14404410.447	4378411.247
30174	12/17/2020	8:00:10 AM	39.5428481	-100.1215243	normal	14403630.498	4377620.361
30174	12/17/2020	7:00:09 AM	39.5433021	-100.1226179	normal	14403537.160	4377671.916
30174	12/17/2020	6:00:39 AM	39.5432296	-100.1119556	normal	14404453.261	4377652.497
30174	12/17/2020	5:00:08 AM	39.5402859	-100.1161502	normal	14404088.769	4377330.250
30174	12/17/2020	4:00:09 AM	39.5409474	-100.1225803	normal	14403537.126	4377410.535
30174	12/17/2020	3:00:38 AM	39.5394639	-100.1238014	normal	14403430.137	4377247.208
30174	12/17/2020	2:00:08 AM	39.5376597	-100.1231758	normal	14403481.401	4377046.286
30174	12/17/2020	1:00:38 AM	39.5376325	-100.1231946	normal	14403479.746	4377043.288
30174	12/17/2020	12:00:09 AM	39.5376180	-100.1231758	normal	14403481.343	4377041.661
30174	12/16/2020	11:00:08 PM	39.5377348	-100.1255746	normal	14403275.367	4377057.201
30174	12/16/2020	10:00:39 PM	39.5372317	-100.1231873	normal	14403479.823	4376998.798
30174	12/16/2020	9:00:08 PM	39.5372369	-100.1231791	normal	14403480.533	4376999.367
30174	12/16/2020	8:00:09 PM	39.5372019	-100.1232102	normal	14403477.814	4376995.515
30174	12/16/2020	7:00:38 PM	39.5377827	-100.1240223	normal	14403408.829	4377060.854
30174	12/16/2020	6:00:08 PM	39.5389624	-100.1249391	normal	14403331.679	4377192.761
30174	12/16/2020	5:00:09 PM	39.5441298	-100.1191073	normal	14403839.959	4377760.024
30174	12/16/2020	4:00:38 PM	39.5478070	-100.1139653	normal	14404286.858	4378162.659
30174	12/16/2020	3:00:10 PM	39.5477870	-100.1139530	normal	14404287.884	4378160.428
30174	12/16/2020	2:00:38 PM	39.5477532	-100.1140217	normal	14404281.933	4378156.748
30174	12/16/2020	1:00:08 PM	39.5477645	-100.1140258	normal	14404281.598	4378158.005
30174	12/16/2020	12:00:40 PM	39.5480867	-100.1137648	normal	14404304.465	4378193.491
30174	12/16/2020	11:00:15 AM	39.5478341	-100.1138811	normal	14404294.129	4378165.578
30174	12/16/2020	10:00:39 AM	39.5449281	-100.1207529	normal	14403699.660	4377850.387
30174	12/16/2020	9:00:08 AM	39.5425334	-100.1210941	normal	14403667.030	4377584.967
30174	12/16/2020	8:00:39 AM	39.5400217	-100.1107931	normal	14404548.751	4377295.235
30174	12/16/2020	7:00:08 AM	39.5401005	-100.1058851	normal	14404970.620	4377298.782
30174	12/16/2020	6:00:09 AM	39.5394173	-100.1060014	normal	14404959.693	4377223.084
30174	12/16/2020	5:00:38 AM	39.5397461	-100.1050289	normal	14405043.714	4377258.542
30174	12/16/2020	4:00:08 AM	39.5412343	-100.1049434	normal	14405053.088	4377423.625
30174	12/16/2020	3:00:09 AM	39.5429782	-100.1036105	normal	14405170.000	4377615.765
30174	12/16/2020	2:00:39 AM	39.5429941	-100.1035876	normal	14405171.989	4377617.505
30174	12/16/2020	1:00:09 AM	39.5429782	-100.1036105	normal	14405170.000	4377615.765
30174	12/16/2020	12:00:08 AM	39.5432574	-100.1031499	normal	14405209.955	4377646.273
30174	12/15/2020	11:00:39 PM	39.5434383	-100.1031515	normal	14405210.065	4377666.348
30174	12/15/2020	10:00:09 PM	39.5434806	-100.1031703	normal	14405208.505	4377671.058
30174	12/15/2020	9:00:10 PM	39.5434713	-100.1031434	normal	14405210.811	4377670.000
30174	12/15/2020	8:00:39 PM	39.5431047	-100.1027468	normal	14405244.392	4377628.894
30174	12/15/2020	7:00:09 PM	39.5430980	-100.1027157	normal	14405247.052	4377628.121
30174	12/15/2020	6:00:08 PM	39.5429426	-100.0990270	normal	14405563.808	4377606.990
30174	12/15/2020	5:00:40 PM	39.5480950	-100.1006741	normal	14405429.271	4378180.560
30174	12/15/2020	4:00:30 PM	39.5520466	-100.1089363	normal	14404724.766	4378627.855
30174	12/15/2020	3:00:08 PM	39.5521469	-100.1086925	normal	14404745.849	4378638.727
30174	12/15/2020	2:00:38 PM	39.5521356	-100.1086884	normal	14404746.184	4378637.469
30174	12/15/2020	1:00:10 PM	39.5503401	-100.1125244	normal	14404414.140	4378442.263
30174	12/15/2020	12:00:40 PM	39.5503421	-100.1125015	normal	14404416.111	4378442.462
30174	12/15/2020	11:00:10 AM	39.5503468	-100.1125555	normal	14404411.479	4378443.037
30174	12/15/2020	10:00:39 AM	39.5503024	-100.1123976	normal	14404424.981	4378437.945
30174	12/15/2020	9:00:08 AM	39.5492481	-100.1116600	normal	14404486.912	4378320.143
30174	12/15/2020	8:00:09 AM	39.5450448	-100.1123249	normal	14404424.012	4377854.353
30174	12/15/2020	7:00:08 AM	39.5375210	-100.1079974	normal	14404785.579	4377014.731
30174	12/15/2020	6:00:38 AM	39.5373523	-100.1009575	normal	14405390.330	4376988.586
30174	12/15/2020	5:00:10 AM	39.5372266	-100.1006958	normal	14405412.645	4376974.354
30174	12/15/2020	4:00:39 AM	39.5371988	-100.1006958	normal	14405412.607	4376971.270
30174	12/15/2020	3:00:09 AM	39.5367371	-100.1005349	normal	14405425.813	4376919.863
30174	12/15/2020	2:00:09 AM	39.5407971	-100.1008165	normal	14405407.125	4377370.752
30174	12/15/2020	1:00:40 AM	39.5417379	-100.1008325	normal	14405407.024	4377475.184
30174	12/15/2020	12:00:09 AM	39.5426709	-100.1026667	normal	14405250.679	4377580.661
30174	12/14/2020	11:00:09 PM	39.5426748	-100.1025400	normal	14405261.576	4377580.968
30174	12/14/2020	10:00:39 PM	39.5426811	-100.1019887	normal	14405308.954	4377581.088
30174	12/14/2020	9:00:08 PM	39.5427526	-100.1029497	normal	14405226.472	4377590.035
30174	12/14/2020	8:00:08 PM	39.5427301	-100.1030225	normal	14405220.187	4377587.612
30174	12/14/2020	7:00:40 PM	39.5431460	-100.1022454	normal	14405287.530	4377632.956
30174	12/14/2020	6:00:09 PM	39.5450934	-100.1023249	normal	14405283.345	4377849.163
30174	12/14/2020	5:00:09 PM	39.5478562	-100.1091605	normal	14404699.763	4378163.013
30174	12/14/2020	4:00:38 PM	39.5485928	-100.1125190	normal	14404412.207	4378248.331
30174	12/14/2020	3:00:15 PM	39.5499179	-100.1125465	normal	14404411.656	4378395.427
30174	12/14/2020	2:00:40 PM	39.5499459	-100.1124672	normal	14404418.513	4378398.455
30174	12/14/2020	1:00:08 PM	39.5499398	-100.1124549	normal	14404419.558	4378397.765
30174	12/14/2020	12:00:38 PM	39.5479134	-100.1079745	normal	14404801.750	4378168.104
30174	12/14/2020	11:00:09 AM	39.5479128	-100.1079557	normal	14404803.366	4378168.019
30174	12/14/2020	10:00:39 AM	39.5478870	-100.1079328	normal	14404805.299	4378165.135
30174	12/14/2020	9:00:08 AM	39.5478983	-100.1079368	normal	14404804.964	4378166.393
30174	12/14/2020	8:00:39 AM	39.5479009	-100.1079328	normal	14404805.318	4378166.677
30174	12/14/2020	7:00:23 AM	39.5450808	-100.1030243	normal	14405223.235	4377848.502
30174	12/14/2020	6:00:09 AM	39.5451822	-100.1047051	normal	14405078.948	4377861.534
30174	12/14/2020	5:00:38 AM	39.5454352	-100.1029775	normal	14405227.732	4377887.793
30174	12/14/2020	4:00:11 AM	39.5521960	-100.1057108	normal	14405002.091	4378641.027
30174	12/14/2020	3:00:09 AM	39.5522525	-100.1057313	normal	14405000.414	4378647.315
30174	12/14/2020	2:00:39 AM	39.5522499	-100.1057353	normal	14405000.060	4378647.031
30174	12/14/2020	1:00:16 AM	39.5531197	-100.1060345	normal	14404975.544	4378743.880
30174	12/14/2020	12:00:09 AM	39.5604650	-100.1060809	normal	14404981.584	4379559.160
30174	12/13/2020	11:00:08 PM	39.5588374	-100.1053253	normal	14405044.270	4379377.722
30174	12/13/2020	10:00:39 PM	39.5588374	-100.1053253	normal	14405044.270	4379377.722
30174	12/13/2020	9:00:10 PM	39.5588282	-100.1052983	normal	14405046.577	4379376.663
30174	12/13/2020	8:00:09 PM	39.5588308	-100.1052943	normal	14405046.931	4379376.947
30174	12/13/2020	7:00:38 PM	39.5592661	-100.1050913	normal	14405064.964	4379425.054
30174	12/13/2020	6:00:09 PM	39.5721868	-100.1123177	normal	14404461.879	4380866.711
30174	12/13/2020	5:00:40 PM	39.5709959	-100.1206124	normal	14403747.781	4380743.383
30174	12/13/2020	4:00:11 PM	39.5710807	-100.1209102	normal	14403722.315	4380753.120
30174	12/13/2020	3:00:09 PM	39.5797055	-100.1103785	normal	14404638.750	4381699.124
30174	12/13/2020	2:00:39 PM	39.5750868	-100.1137278	normal	14404344.746	4381190.079
30174	12/13/2020	1:00:10 PM	39.5802615	-100.1180316	normal	14403982.243	4381768.978
30174	12/13/2020	12:00:08 PM	39.5784019	-100.1222019	normal	14403621.503	4381567.058
30174	12/13/2020	11:00:38 AM	39.5726379	-100.1243746	normal	14403426.901	4380929.663
30174	12/13/2020	10:00:39 AM	39.5617157	-100.1117959	normal	14404492.334	4379704.013
30174	12/13/2020	9:00:08 AM	39.5558546	-100.1115647	normal	14404504.160	4379053.277
30174	12/13/2020	8:00:10 AM	39.5478923	-100.1080056	normal	14404799.052	4378165.795
30174	12/13/2020	7:00:40 AM	39.5445415	-100.1046799	normal	14405080.238	4377790.398
30174	12/13/2020	6:00:10 AM	39.5445375	-100.1047257	normal	14405076.296	4377790.000
30174	12/13/2020	5:00:08 AM	39.5445329	-100.1047527	normal	14405073.971	4377789.517
30174	12/13/2020	4:00:38 AM	39.5448578	-100.1033433	normal	14405195.515	4377824.098
30174	12/13/2020	3:00:09 AM	39.5445911	-100.1006369	normal	14405427.709	4377791.640
30174	12/13/2020	2:00:39 AM	39.5444518	-100.0965236	normal	14405780.963	4377771.863
30174	12/13/2020	1:00:09 AM	39.5439537	-100.0973384	normal	14405710.274	4377717.441
30174	12/13/2020	12:00:09 AM	39.5439682	-100.0973572	normal	14405708.676	4377719.067
30174	12/12/2020	11:00:38 PM	39.5445126	-100.0966773	normal	14405767.835	4377778.781
30174	12/12/2020	10:00:09 PM	39.5441608	-100.0976230	normal	14405686.102	4377740.724
30174	12/12/2020	9:00:08 PM	39.5441634	-100.0976189	normal	14405686.456	4377741.008
30174	12/12/2020	8:00:38 PM	39.5441727	-100.0977268	normal	14405677.195	4377742.158
30174	12/12/2020	7:00:09 PM	39.5479877	-100.0968543	normal	14405757.334	4378164.644
30174	12/12/2020	6:00:39 PM	39.5467961	-100.0928852	normal	14406096.762	4378028.251
30174	12/12/2020	5:00:08 PM	39.5541874	-100.0918052	normal	14406199.511	4378847.445
30174	12/12/2020	4:00:08 PM	39.5525585	-100.1083627	normal	14404774.742	4378684.058
30174	12/12/2020	3:00:40 PM	39.5507035	-100.1109382	normal	14404550.918	4378480.914
30174	12/12/2020	2:00:12 PM	39.5507578	-100.1126102	normal	14404407.343	4378488.708
30174	12/12/2020	1:00:09 PM	39.5507317	-100.1125857	normal	14404409.413	4378485.787
30174	12/12/2020	12:00:40 PM	39.5507137	-100.1125505	normal	14404412.409	4378483.755
30174	12/12/2020	11:00:10 AM	39.5507285	-100.1125709	normal	14404410.674	4378485.419
30174	12/12/2020	10:00:39 AM	39.5508031	-100.1125627	normal	14404411.479	4378493.693
30174	12/12/2020	9:00:08 AM	39.5492856	-100.1110440	normal	14404539.886	4378323.659
30174	12/12/2020	8:01:09 AM	39.5476645	-100.1069472	normal	14404889.679	4378139.394
30174	12/12/2020	7:00:08 AM	39.5479293	-100.1055648	normal	14405008.823	4378167.326
30174	12/12/2020	6:00:09 AM	39.5471737	-100.1032158	normal	14405209.623	4378080.990
30174	12/12/2020	5:00:38 AM	39.5442308	-100.1011728	normal	14405381.174	4377752.224
30174	12/12/2020	4:00:08 AM	39.5437330	-100.1023270	normal	14405281.315	4377698.181
30174	12/12/2020	3:00:40 AM	39.5429695	-100.1036023	normal	14405170.689	4377614.792
30174	12/12/2020	2:00:09 AM	39.5429808	-100.1036064	normal	14405170.354	4377616.049
30174	12/12/2020	1:00:10 AM	39.5429602	-100.1035753	normal	14405172.995	4377613.734
30174	12/12/2020	12:00:39 AM	39.5429715	-100.1035794	normal	14405172.660	4377614.991
30174	12/11/2020	11:00:15 PM	39.5429721	-100.1035982	normal	14405171.044	4377615.076
30174	12/11/2020	10:00:09 PM	39.5433353	-100.1008508	normal	14405407.622	4377652.491
30174	12/11/2020	9:00:09 PM	39.5429861	-100.1042599	normal	14405114.204	4377617.328
30174	12/11/2020	8:00:39 PM	39.5429583	-100.1042599	normal	14405114.167	4377614.245
30174	12/11/2020	7:00:08 PM	39.5429696	-100.1042640	normal	14405113.831	4377615.502
30174	12/11/2020	6:00:10 PM	39.5438638	-100.1019998	normal	14405309.611	4377712.363
30174	12/11/2020	5:00:38 PM	39.5463517	-100.1029290	normal	14405233.151	4377989.455
30174	12/11/2020	4:00:09 PM	39.5605099	-100.1169543	normal	14404047.531	4379575.686
30174	12/11/2020	3:00:09 PM	39.5708527	-100.1178483	normal	14403984.997	4380724.542
30174	12/11/2020	2:00:39 PM	39.5745960	-100.1126241	normal	14404438.874	4381134.427
30174	12/11/2020	1:00:10 PM	39.5751148	-100.1129055	normal	14404415.419	4381192.303
30174	12/11/2020	12:00:08 PM	39.5750670	-100.1128932	normal	14404416.406	4381186.988
30174	12/11/2020	11:00:38 AM	39.5751281	-100.1128866	normal	14404417.054	4381193.761
30174	12/11/2020	10:00:38 AM	39.5746078	-100.1126470	normal	14404436.923	4381135.768
30174	12/11/2020	9:01:38 AM			normal	31166021.445	0.000
30174	12/11/2020	8:00:08 AM	39.5809969	-100.1159144	normal	14404165.085	4381848.338
30174	12/11/2020	7:00:08 AM	39.5736848	-100.1165380	normal	14404101.449	4381037.460
30174	12/11/2020	6:00:38 AM	39.5736848	-100.1165380	normal	14404101.449	4381037.460
30174	12/11/2020	5:00:38 AM	39.5675725	-100.1173496	normal	14404023.316	4380359.956
30174	12/11/2020	4:00:08 AM	39.5662989	-100.1108640	normal	14404578.671	4380211.694
30174	12/11/2020	3:00:08 AM	39.5641889	-100.1101575	normal	14404636.470	4379976.773
30174	12/11/2020	2:00:39 AM	39.5633065	-100.1093960	normal	14404700.679	4379878.026
30174	12/11/2020	1:00:14 AM	39.5633537	-100.1093894	normal	14404701.308	4379883.257
30174	12/11/2020	12:00:09 AM	39.5632503	-100.1092962	normal	14404709.176	4379871.684
30174	12/10/2020	11:00:09 PM	39.5626002	-100.1075979	normal	14404854.177	4379797.733
30174	12/10/2020	10:00:39 PM	39.5631336	-100.1057692	normal	14405011.995	4379854.997
30174	12/10/2020	9:00:09 PM	39.5626165	-100.1074319	normal	14404868.463	4379799.371
30174	12/10/2020	8:00:09 PM	39.5625605	-100.1075750	normal	14404856.091	4379793.309
30174	12/10/2020	7:00:09 PM	39.5626022	-100.1075750	normal	14404856.148	4379797.933
30174	12/10/2020	6:00:39 PM	39.5648244	-100.1066573	normal	14404938.016	4380043.592
30174	12/10/2020	5:00:10 PM	39.5634874	-100.1057037	normal	14405018.109	4379894.203
30174	12/10/2020	4:00:09 PM	39.5631712	-100.1095899	normal	14404683.834	4379863.213
30174	12/10/2020	3:00:38 PM	39.5630972	-100.1108597	normal	14404574.654	4379856.354
30174	12/10/2020	2:00:39 PM	39.5631085	-100.1108638	normal	14404574.319	4379857.611
30174	12/10/2020	1:00:08 PM	39.5631395	-100.1108785	normal	14404573.095	4379861.061
30174	12/10/2020	12:00:08 PM	39.5620465	-100.1114620	normal	14404521.468	4379740.379
30174	12/10/2020	11:00:38 AM	39.5617288	-100.1119374	normal	14404480.193	4379705.617
30174	12/10/2020	10:00:08 AM	39.5616301	-100.1119792	normal	14404476.473	4379694.714
30174	12/10/2020	9:00:39 AM	39.5616327	-100.1119751	normal	14404476.827	4379694.997
30174	12/10/2020	8:00:08 AM	39.5613131	-100.1123130	normal	14404447.358	4379659.888
30174	12/10/2020	7:00:38 AM	39.5610962	-100.1056585	normal	14405018.726	4379628.767
30174	12/10/2020	6:00:08 AM	39.5531427	-100.1034316	normal	14405199.209	4378743.684
30174	12/10/2020	5:00:38 AM	39.5448704	-100.1017410	normal	14405333.216	4377823.809
30174	12/10/2020	4:00:08 AM	39.5428872	-100.1019944	normal	14405308.747	4377603.961
30174	12/10/2020	3:00:09 AM	39.5427984	-100.1020819	normal	14405301.105	4377594.200
30174	12/10/2020	2:00:38 AM	39.5428680	-100.1019216	normal	14405314.976	4377601.760
30174	12/10/2020	1:00:08 AM	39.5430942	-100.1016982	normal	14405334.478	4377626.625
30174	12/10/2020	12:00:39 AM	39.5430710	-100.1016712	normal	14405336.765	4377624.025
30174	12/9/2020	11:00:13 PM	39.5436900	-100.0998217	normal	14405496.531	4377690.776
30174	12/9/2020	10:00:09 PM	39.5429376	-100.0994556	normal	14405526.974	4377606.893
30174	12/9/2020	9:00:09 PM	39.5429243	-100.0994744	normal	14405525.339	4377605.436
30174	12/9/2020	8:00:39 PM	39.5431151	-100.0995218	normal	14405521.526	4377626.655
30174	12/9/2020	7:00:09 PM	39.5502098	-100.1034831	normal	14405190.788	4378418.237
30174	12/9/2020	6:00:09 PM	39.5609912	-100.1052675	normal	14405052.176	4379616.702
30174	12/9/2020	5:00:35 PM	39.5605655	-100.1056767	normal	14405016.444	4379569.884
30174	12/9/2020	4:00:10 PM	39.5608423	-100.1127868	normal	14404406.011	4379608.133
30174	12/9/2020	3:00:40 PM	39.5607829	-100.1131722	normal	14404372.825	4379601.947
30174	12/9/2020	2:00:10 PM	39.5609670	-100.1133505	normal	14404357.760	4379622.576
30174	12/9/2020	1:00:10 PM	39.5610292	-100.1133815	normal	14404355.175	4379629.516
30174	12/9/2020	12:00:40 PM	39.5609338	-100.1134380	normal	14404350.193	4379618.981
30174	12/9/2020	11:00:38 AM	39.5615473	-100.1119170	normal	14404481.699	4379685.457
30174	12/9/2020	10:00:12 AM	39.5615182	-100.1120397	normal	14404471.117	4379682.354
30174	12/9/2020	9:00:39 AM	39.5613741	-100.1122255	normal	14404454.963	4379666.566
30174	12/9/2020	8:00:08 AM	39.5573068	-100.1177499	normal	14403974.771	4379221.036
30174	12/9/2020	7:00:38 AM	39.5465008	-100.1109603	normal	14404543.261	4378014.498
30174	12/9/2020	6:00:10 AM	39.5442843	-100.1071943	normal	14404863.833	4377764.508
30174	12/9/2020	5:00:10 AM	39.5434140	-100.1036676	normal	14405165.683	4377664.197
30174	12/9/2020	4:00:39 AM	39.5447045	-100.1029213	normal	14405231.568	4377806.634
30174	12/9/2020	3:00:08 AM	39.5446691	-100.1032730	normal	14405201.298	4377803.079
30174	12/9/2020	2:00:08 AM	39.5434137	-100.1022633	normal	14405286.356	4377662.685
30174	12/9/2020	1:00:38 AM	39.5434528	-100.1022674	normal	14405286.058	4377667.025
30174	12/9/2020	12:00:09 AM	39.5436074	-100.1023082	normal	14405282.762	4377684.222
30174	12/8/2020	11:00:09 PM	39.5435807	-100.1022649	normal	14405286.447	4377681.218
30174	12/8/2020	10:00:39 PM	39.5436865	-100.1025143	normal	14405265.157	4377693.221
30174	12/8/2020	9:00:10 PM	39.5427417	-100.1012379	normal	14405373.551	4377587.020
30174	12/8/2020	8:00:10 PM	39.5426319	-100.1014375	normal	14405356.255	4377575.041
30174	12/8/2020	7:00:09 PM	39.5436721	-100.1022542	normal	14405287.487	4377691.355
30174	12/8/2020	6:00:38 PM	39.5456367	-100.1030102	normal	14405225.201	4377910.184
30174	12/8/2020	5:00:40 PM	39.5540640	-100.1105997	normal	14404584.610	4378853.516
30174	12/8/2020	4:00:09 PM	39.5547800	-100.1112008	normal	14404533.948	4378933.622
30174	12/8/2020	3:00:09 PM	39.5549805	-100.1112131	normal	14404533.170	4378955.890
30174	12/8/2020	2:00:39 PM	39.5549640	-100.1112171	normal	14404532.797	4378954.065
30174	12/8/2020	1:00:09 PM	39.5549834	-100.1111296	normal	14404540.344	4378956.119
30174	12/8/2020	12:00:09 PM	39.5549342	-100.1111591	normal	14404537.745	4378950.691
30174	12/8/2020	11:00:38 AM	39.5549362	-100.1111362	normal	14404539.715	4378950.890
30174	12/8/2020	10:00:08 AM	39.5547675	-100.1110781	normal	14404544.473	4378932.102
30174	12/8/2020	9:00:39 AM	39.5540940	-100.1098356	normal	14404650.297	4378856.033
30174	12/8/2020	8:00:39 AM	39.5540718	-100.1100876	normal	14404628.618	4378853.842
30174	12/8/2020	7:00:09 AM	39.5471683	-100.1101259	normal	14404615.876	4378087.690
30174	12/8/2020	6:00:08 AM	39.5452417	-100.1030946	normal	14405217.414	4377866.438
30174	12/8/2020	5:00:35 AM	39.5411570	-100.1112935	normal	14404507.314	4377421.761
30174	12/8/2020	4:00:08 AM	39.5411705	-100.1051953	normal	14405031.353	4377416.810
30174	12/8/2020	3:00:38 AM	39.5414811	-100.1053318	normal	14405020.046	4377451.425
30174	12/8/2020	2:00:10 AM	39.5440535	-100.1054611	normal	14405012.445	4377737.063
30174	12/8/2020	1:00:09 AM	39.5444558	-100.1032175	normal	14405205.782	4377779.346
30174	12/8/2020	12:00:39 AM	39.5444532	-100.1032216	normal	14405205.427	4377779.062
30174	12/7/2020	11:00:10 PM	39.5444380	-100.1030220	normal	14405222.554	4377777.167
30174	12/7/2020	10:00:09 PM	39.5444646	-100.1029844	normal	14405225.825	4377780.080
30174	12/7/2020	9:00:09 PM	39.5444672	-100.1029803	normal	14405226.179	4377780.364
30174	12/7/2020	8:00:39 PM	39.5447450	-100.1028837	normal	14405234.858	4377811.089
30174	12/7/2020	7:00:09 PM	39.5447270	-100.1028485	normal	14405237.854	4377809.057
30174	12/7/2020	6:00:08 PM	39.5451309	-100.1040957	normal	14405131.235	4377855.197
30174	12/7/2020	5:00:38 PM	39.5500276	-100.1136533	normal	14404316.716	4378408.778
30174	12/7/2020	4:00:10 PM	39.5499865	-100.1136721	normal	14404315.043	4378404.239
30174	12/7/2020	3:00:10 PM	39.5499367	-100.1136827	normal	14404314.060	4378398.726
30174	12/7/2020	2:00:39 PM	39.5481869	-100.1137624	normal	14404304.815	4378204.602
30174	12/7/2020	1:00:09 PM	39.5481716	-100.1138041	normal	14404301.209	4378202.946
30174	12/7/2020	12:00:10 PM	39.5480616	-100.1137607	normal	14404304.781	4378190.692
30174	12/7/2020	11:00:38 AM	39.5480457	-100.1137836	normal	14404302.791	4378188.952
30174	12/7/2020	10:00:09 AM	39.5483156	-100.1136184	normal	14404317.364	4378218.733
30174	12/7/2020	9:00:39 AM	39.5484244	-100.1135431	normal	14404323.981	4378230.725
30174	12/7/2020	8:00:39 AM	39.5508846	-100.1134094	normal	14404338.850	4378503.638
30174	12/7/2020	7:00:13 AM	39.5488416	-100.1113198	normal	14404515.586	4378274.669
30174	12/7/2020	6:00:09 AM	39.5460317	-100.1044905	normal	14405098.539	4377955.589
30174	12/7/2020	5:00:38 AM	39.5450517	-100.1046307	normal	14405085.161	4377846.966
30174	12/7/2020	4:00:08 AM	39.5450617	-100.1045162	normal	14405095.015	4377847.961
30174	12/7/2020	3:00:09 AM	39.5457808	-100.1025832	normal	14405262.088	4377925.731
30174	12/7/2020	2:00:39 AM	39.5466279	-100.1055022	normal	14405012.427	4378022.823
30174	12/7/2020	1:00:10 AM	39.5579259	-100.1068325	normal	14404913.547	4379278.150
30174	12/7/2020	12:00:09 AM	39.5589654	-100.1059037	normal	14404994.757	4379392.533
30174	12/6/2020	11:00:10 PM	39.5591150	-100.1059699	normal	14404989.272	4379409.211
30174	12/6/2020	10:00:39 PM	39.5588475	-100.1066948	normal	14404926.632	4379380.286
30174	12/6/2020	9:00:09 PM	39.5588362	-100.1066907	normal	14404926.967	4379379.029
30174	12/6/2020	8:00:09 PM	39.5588336	-100.1066948	normal	14404926.613	4379378.745
30174	12/6/2020	7:00:38 PM	39.5584061	-100.1069665	normal	14404902.686	4379331.581
30174	12/6/2020	6:00:10 PM	39.5605814	-100.1050729	normal	14405068.335	4379571.007
30174	12/6/2020	5:00:38 PM	39.5623983	-100.1107576	normal	14404582.469	4379778.675
30174	12/6/2020	4:00:09 PM	39.5626097	-100.1109170	normal	14404569.059	4379802.303
30174	12/6/2020	3:00:39 PM	39.5616919	-100.1117501	normal	14404496.238	4379701.329
30174	12/6/2020	2:00:08 PM	39.5616925	-100.1117689	normal	14404494.621	4379701.413
30174	12/6/2020	1:00:09 PM	39.5614572	-100.1118050	normal	14404491.202	4379675.342
30174	12/6/2020	12:00:39 PM	39.5616494	-100.1118106	normal	14404490.977	4379696.675
30174	12/6/2020	11:00:08 AM	39.5616335	-100.1118336	normal	14404488.987	4379694.934
30174	12/6/2020	10:00:08 AM	39.5614591	-100.1120234	normal	14404472.440	4379675.781
30174	12/6/2020	9:00:39 AM	39.5614505	-100.1120962	normal	14404466.173	4379674.900
30174	12/6/2020	8:00:39 AM	39.5552544	-100.1175202	normal	14403991.673	4378993.001
30174	12/6/2020	7:00:08 AM	39.5482280	-100.1121788	normal	14404440.938	4378207.480
30174	12/6/2020	6:00:09 AM	39.5469409	-100.1052951	normal	14405030.644	4378057.342
30174	12/6/2020	5:00:38 AM	39.5462214	-100.1042590	normal	14405118.692	4377976.399
30174	12/6/2020	4:00:07 AM	39.5450464	-100.1036549	normal	14405168.999	4377845.356
30174	12/6/2020	3:00:40 AM	39.5450131	-100.1039837	normal	14405140.700	4377842.000
30174	12/6/2020	2:00:10 AM	39.5447083	-100.1043420	normal	14405109.498	4377808.552
30174	12/6/2020	1:00:09 AM	39.5446452	-100.1042905	normal	14405113.835	4377801.491
30174	12/6/2020	12:00:39 AM	39.5446313	-100.1042905	normal	14405113.816	4377799.950
30174	12/5/2020	11:00:12 PM	39.5464322	-100.1048994	normal	14405063.953	4378000.466
30174	12/5/2020	10:00:10 PM	39.5458155	-100.1039377	normal	14405145.749	4377931.009
30174	12/5/2020	9:00:09 PM	39.5455816	-100.1038510	normal	14405152.874	4377904.961
30174	12/5/2020	8:00:39 PM	39.5452817	-100.1036188	normal	14405172.418	4377871.427
30174	12/5/2020	7:00:11 PM	39.5457627	-100.1027893	normal	14405244.351	4377923.939
30174	12/5/2020	6:00:09 PM	39.5455824	-100.1037095	normal	14405165.034	4377904.898
30174	12/5/2020	5:00:40 PM	39.5557143	-100.1153981	normal	14404174.625	4379041.783
30174	12/5/2020	4:00:10 PM	39.5624173	-100.1116526	normal	14404505.606	4379781.734
30174	12/5/2020	3:00:09 PM	39.5629374	-100.1108270	normal	14404577.242	4379838.586
30174	12/5/2020	2:00:39 PM	39.5626010	-100.1109089	normal	14404569.749	4379801.328
30174	12/5/2020	1:00:09 PM	39.5623573	-100.1114383	normal	14404523.938	4379774.847
30174	12/5/2020	12:00:10 PM	39.5617975	-100.1115791	normal	14404511.073	4379712.861
30174	12/5/2020	11:00:38 AM	39.5618741	-100.1116290	normal	14404506.892	4379721.426
30174	12/5/2020	10:00:09 AM	39.5616905	-100.1117918	normal	14404492.651	4379701.214
30174	12/5/2020	9:00:10 AM	39.5617163	-100.1118957	normal	14404483.761	4379704.190
30174	12/5/2020	8:00:39 AM	39.5509875	-100.1131615	normal	14404360.288	4378514.793
30174	12/5/2020	7:00:08 AM	39.5475039	-100.1110886	normal	14404533.618	4378125.962
30174	12/5/2020	6:00:08 AM	39.5454724	-100.1080209	normal	14404794.428	4377897.246
30174	12/5/2020	5:00:38 AM	39.5458286	-100.1040792	normal	14405133.608	4377932.613
30174	12/5/2020	4:00:10 AM	39.5469330	-100.1037426	normal	14405164.030	4378054.829
30174	12/5/2020	3:00:38 AM	39.5469263	-100.1037116	normal	14405166.691	4378054.055
30174	12/5/2020	2:00:09 AM	39.5469608	-100.1037426	normal	14405164.068	4378057.912
30174	12/5/2020	1:00:09 AM	39.5460480	-100.1032440	normal	14405205.672	4377956.085
30174	12/5/2020	12:00:40 AM	39.5456665	-100.1030682	normal	14405220.253	4377913.557
30174	12/4/2020	11:00:21 PM	39.5456459	-100.1030372	normal	14405222.895	4377911.242
30174	12/4/2020	10:00:09 PM	39.5458064	-100.1028474	normal	14405239.423	4377928.854
30174	12/4/2020	9:00:09 PM	39.5461154	-100.1026861	normal	14405253.698	4377962.975
30174	12/4/2020	8:00:39 PM	39.5463584	-100.1029600	normal	14405230.491	4377990.229
30174	12/4/2020	7:00:09 PM	39.5464041	-100.1029952	normal	14405227.533	4377995.343
30174	12/4/2020	6:00:10 PM	39.5550513	-100.1119935	normal	14404466.218	4378964.569
30174	12/4/2020	5:00:39 PM	39.5551393	-100.1121284	normal	14404454.744	4378974.485
30174	12/4/2020	4:00:10 PM	39.5547570	-100.1153050	normal	14404181.308	4378935.434
30174	12/4/2020	3:00:40 PM	39.5547397	-100.1153696	normal	14404175.732	4378933.579
30174	12/4/2020	2:00:09 PM	39.5546893	-100.1153614	normal	14404176.365	4378927.981
30174	12/4/2020	1:00:08 PM	39.5531071	-100.1151392	normal	14404193.285	4378752.143
30174	12/4/2020	12:00:39 PM	39.5501731	-100.1124418	normal	14404421.006	4378423.637
30174	12/4/2020	11:00:14 AM	39.5501812	-100.1124312	normal	14404421.932	4378424.526
30174	12/4/2020	10:00:08 AM	39.5508033	-100.1124024	normal	14404425.255	4378493.546
30174	12/4/2020	9:00:09 AM	39.5508239	-100.1124335	normal	14404422.613	4378495.862
30174	12/4/2020	8:00:36 AM	39.5514601	-100.1137283	normal	14404312.238	4378567.845
30174	12/4/2020	7:00:09 AM	39.5484538	-100.1107923	normal	14404560.380	4378231.072
30174	12/4/2020	6:00:39 AM	39.5455554	-100.1035680	normal	14405177.156	4377901.753
30174	12/4/2020	5:00:11 AM	39.5450974	-100.1037628	normal	14405159.794	4377851.130
30174	12/4/2020	4:00:09 AM	39.5448501	-100.1039363	normal	14405144.551	4377823.864
30174	12/4/2020	3:00:38 AM	39.5448733	-100.1039633	normal	14405142.263	4377826.464
30174	12/4/2020	2:00:09 AM	39.5449184	-100.1039796	normal	14405140.922	4377831.493
30174	12/4/2020	1:00:08 AM	39.5451649	-100.1038667	normal	14405150.962	4377858.730
30174	12/4/2020	12:00:39 AM	39.5505491	-100.1032368	normal	14405212.412	4378455.632
30174	12/3/2020	11:00:11 PM	39.5569209	-100.1082922	normal	14404786.769	4379168.148
30174	12/3/2020	10:00:10 PM	39.5577869	-100.1051055	normal	14405061.719	4379260.890
30174	12/3/2020	9:00:09 PM	39.5620503	-100.1056558	normal	14405020.261	4379734.654
30174	12/3/2020	8:00:39 PM	39.5623643	-100.1051468	normal	14405064.414	4379768.965
30174	12/3/2020	7:00:14 PM	39.5623350	-100.1050266	normal	14405074.701	4379765.581
30174	12/3/2020	6:00:10 PM	39.5623186	-100.1051117	normal	14405067.372	4379763.850
30174	12/3/2020	5:00:38 PM	39.5713283	-100.1082144	normal	14404813.157	4380767.084
[truncated: 6,161 more rows]
