# Supplementary material for: Simple Bagged Movement Models for Telemetry Data
Source: Ecol Evol. 2025 Sep 7;15(9):e72060. doi: 10.1002/ece3.72060 (PMC12414728; doi:10.1002/ece3.72060)
Supplement: Supplementary file 1 — Appendices S1–S13: ece372060‐sup‐0001‐AppendicesS1‐S13.zip. [file ECE3-15-e72060-s001.zip › ece372060-sup-0012-AppendixS12.csv]

CollarID	LMT_Date	LMT_Time	Latitude	Longitude	Mort. Status	Easting	Northing
30175	12/6/2020	11:00:11 PM	39.5575628	-100.0902780	normal	14406335.267	4379220.473
30175	12/6/2020	10:00:39 PM	39.5575790	-100.0902566	normal	14406337.124	4379222.252
30175	12/6/2020	9:00:14 PM	39.5575866	-100.0900825	normal	14406352.095	4379222.917
30175	12/6/2020	8:00:13 PM	39.5575410	-100.0902092	normal	14406341.142	4379217.988
30175	12/6/2020	7:00:10 PM	39.5575703	-100.0902484	normal	14406337.813	4379221.278
30175	12/6/2020	6:00:39 PM	39.5580948	-100.0904593	normal	14406320.406	4379279.710
30175	12/6/2020	5:00:09 PM	39.5582905	-100.0901589	normal	14406346.471	4379301.116
30175	12/6/2020	4:00:09 PM	39.5582258	-100.0898906	normal	14406369.434	4379293.653
30175	12/6/2020	3:00:40 PM	39.5582119	-100.0898906	normal	14406369.416	4379292.112
30175	12/6/2020	2:00:09 PM	39.5582318	-100.0898219	normal	14406375.347	4379294.251
30175	12/6/2020	1:00:08 PM	39.5585565	-100.0897980	normal	14406377.835	4379330.260
30175	12/6/2020	12:00:39 PM	39.5585452	-100.0897939	normal	14406378.170	4379329.002
30175	12/6/2020	11:00:09 AM	39.5586818	-100.0897996	normal	14406377.871	4379344.170
30175	12/6/2020	10:00:10 AM	39.5586864	-100.0897726	normal	14406380.195	4379344.652
30175	12/6/2020	9:00:08 AM	39.5586803	-100.0898413	normal	14406374.283	4379344.055
30175	12/6/2020	8:00:39 AM	39.5586013	-100.0901351	normal	14406348.941	4379335.584
30175	12/6/2020	7:00:08 AM	39.5583594	-100.0910433	normal	14406270.592	4379309.689
30175	12/6/2020	6:00:08 AM	39.5579543	-100.0922248	normal	14406168.539	4379265.952
30175	12/6/2020	5:00:38 AM	39.5579655	-100.0922289	normal	14406168.204	4379267.210
30175	12/6/2020	4:00:09 AM	39.5580006	-100.0922788	normal	14406163.965	4379271.152
30175	12/6/2020	3:00:09 AM	39.5579753	-100.0925160	normal	14406143.549	4379268.592
30175	12/6/2020	2:00:38 AM	39.5579892	-100.0925160	normal	14406143.568	4379270.134
30175	12/6/2020	1:00:10 AM	39.5579707	-100.0925430	normal	14406141.224	4379268.110
30175	12/6/2020	12:00:39 AM	39.5579202	-100.0926952	normal	14406128.080	4379262.659
30175	12/5/2020	11:00:10 PM	39.5578950	-100.0926911	normal	14406128.397	4379259.860
30175	12/5/2020	10:00:08 PM	39.5575806	-100.0930210	normal	14406099.636	4379225.318
30175	12/5/2020	9:00:09 PM	39.5575965	-100.0929981	normal	14406101.626	4379227.059
30175	12/5/2020	8:00:39 PM	39.5575642	-100.0930251	normal	14406099.264	4379223.494
30175	12/5/2020	7:00:09 PM	39.5575801	-100.0930021	normal	14406101.253	4379225.234
30175	12/5/2020	6:00:08 PM	39.5575017	-100.0931543	normal	14406088.071	4379216.701
30175	12/5/2020	5:00:40 PM	39.5575688	-100.0929981	normal	14406101.588	4379223.976
30175	12/5/2020	4:00:10 PM	39.5577056	-100.0925211	normal	14406142.752	4379238.664
30175	12/5/2020	3:00:09 PM	39.5577197	-100.0923607	normal	14406156.548	4379240.059
30175	12/5/2020	2:00:39 PM	39.5577090	-100.0923755	normal	14406155.266	4379238.885
30175	12/5/2020	1:00:08 PM	39.5576977	-100.0923714	normal	14406155.601	4379237.628
30175	12/5/2020	12:00:09 PM	39.5577327	-100.0924213	normal	14406151.362	4379241.569
30175	12/5/2020	11:00:39 AM	39.5577281	-100.0924483	normal	14406149.037	4379241.087
30175	12/5/2020	10:00:09 AM	39.5579759	-100.0925349	normal	14406141.932	4379268.677
30175	12/5/2020	9:00:08 AM	39.5579620	-100.0925349	normal	14406141.913	4379267.136
30175	12/5/2020	8:00:39 AM	39.5579620	-100.0925349	normal	14406141.913	4379267.136
30175	12/5/2020	7:00:08 AM	39.5579620	-100.0925349	normal	14406141.913	4379267.136
30175	12/5/2020	6:00:08 AM	39.5578624	-100.0948451	normal	14405943.301	4379258.490
30175	12/5/2020	5:00:38 AM	39.5578372	-100.0948411	normal	14405943.617	4379255.691
30175	12/5/2020	4:00:09 AM	39.5577836	-100.0948182	normal	14405945.513	4379249.725
30175	12/5/2020	3:00:38 AM	39.5578233	-100.0948411	normal	14405943.598	4379254.150
30175	12/5/2020	2:00:09 AM	39.5578346	-100.0948451	normal	14405943.263	4379255.408
30175	12/5/2020	1:00:08 AM	39.5577770	-100.0947871	normal	14405948.173	4379248.951
30175	12/5/2020	12:00:39 AM	39.5578029	-100.0946496	normal	14405960.016	4379251.687
30175	12/4/2020	11:00:10 PM	39.5577803	-100.0946415	normal	14405960.686	4379249.172
30175	12/4/2020	10:00:09 PM	39.5577922	-100.0946644	normal	14405958.734	4379250.514
30175	12/4/2020	9:00:09 PM	39.5578029	-100.0946496	normal	14405960.016	4379251.687
30175	12/4/2020	8:00:39 PM	39.5577777	-100.0946456	normal	14405960.333	4379248.888
30175	12/4/2020	7:00:12 PM	39.5577392	-100.0949826	normal	14405931.326	4379244.965
30175	12/4/2020	6:00:09 PM	39.5574595	-100.0947799	normal	14405948.363	4379213.708
30175	12/4/2020	5:00:09 PM	39.5574018	-100.0950441	normal	14405925.585	4379207.584
30175	12/4/2020	4:00:39 PM	39.5617041	-100.0926297	normal	14406138.812	4379682.550
30175	12/4/2020	3:00:10 PM	39.5617033	-100.0924489	normal	14406154.339	4379682.279
30175	12/4/2020	2:00:09 PM	39.5616142	-100.0924382	normal	14406155.136	4379672.381
30175	12/4/2020	1:00:38 PM	39.5617723	-100.0925920	normal	14406142.139	4379690.087
30175	12/4/2020	12:00:10 PM	39.5617723	-100.0925920	normal	14406142.139	4379690.087
30175	12/4/2020	11:00:39 AM	39.5617703	-100.0926149	normal	14406140.168	4379689.888
30175	12/4/2020	10:00:39 AM	39.5617431	-100.0926338	normal	14406138.514	4379686.890
30175	12/4/2020	9:00:09 AM	39.5617292	-100.0926338	normal	14406138.495	4379685.349
30175	12/4/2020	8:00:09 AM	39.5617425	-100.0926149	normal	14406140.131	4379686.806
30175	12/4/2020	7:00:40 AM	39.5617287	-100.0926149	normal	14406140.112	4379685.264
30175	12/4/2020	6:00:10 AM	39.5617697	-100.0925961	normal	14406141.785	4379689.804
30175	12/4/2020	5:00:08 AM	39.5617559	-100.0925961	normal	14406141.767	4379688.263
30175	12/4/2020	4:00:39 AM	39.5617559	-100.0925961	normal	14406141.767	4379688.263
30175	12/4/2020	3:00:09 AM	39.5617676	-100.0925380	normal	14406146.770	4379689.511
30175	12/4/2020	2:00:10 AM	39.5612792	-100.0921561	normal	14406178.919	4379634.906
30175	12/4/2020	1:00:09 AM	39.5612089	-100.0921357	normal	14406180.576	4379627.076
30175	12/4/2020	12:00:39 AM	39.5612607	-100.0921022	normal	14406183.531	4379632.788
30175	12/3/2020	11:00:10 PM	39.5612858	-100.0921062	normal	14406183.215	4379635.587
30175	12/3/2020	10:00:10 PM	39.5606331	-100.0913964	normal	14406243.314	4379562.398
30175	12/3/2020	9:01:08 PM	39.5615298	-100.0892893	normal	14406425.537	4379659.726
30175	12/3/2020	8:00:08 PM	39.5540054	-100.0951355	normal	14405913.140	4378830.725
30175	12/3/2020	7:00:08 PM	39.5540028	-100.0951396	normal	14405912.787	4378830.441
30175	12/3/2020	6:00:39 PM	39.5566789	-100.0950567	normal	14405923.527	4379127.369
30175	12/3/2020	5:00:27 PM	39.5569377	-100.0955490	normal	14405881.578	4379156.603
30175	12/3/2020	4:00:09 PM	39.5572894	-100.0958923	normal	14405852.561	4379195.990
30175	12/3/2020	3:00:09 PM	39.5577777	-100.0946456	normal	14405960.333	4379248.888
30175	12/3/2020	2:00:39 PM	39.5577803	-100.0946415	normal	14405960.686	4379249.172
30175	12/3/2020	1:00:09 PM	39.5577716	-100.0946333	normal	14405961.375	4379248.197
30175	12/3/2020	12:00:08 PM	39.5577650	-100.0946832	normal	14405957.080	4379247.516
30175	12/3/2020	11:00:39 AM	39.5577624	-100.0946873	normal	14405956.726	4379247.232
30175	12/3/2020	10:00:08 AM	39.5578015	-100.0946914	normal	14405956.428	4379251.572
30175	12/3/2020	9:00:40 AM	39.5606445	-100.0987054	normal	14405615.435	4379571.316
30175	12/3/2020	8:00:09 AM	39.5666875	-100.1073785	normal	14404878.612	4380251.140
30175	12/3/2020	7:00:08 AM	39.5667167	-100.1073367	normal	14404882.238	4380254.337
30175	12/3/2020	6:00:38 AM	39.5667351	-100.1075511	normal	14404863.849	4380256.601
30175	12/3/2020	5:00:09 AM	39.5709322	-100.1173304	normal	14404029.594	4380732.813
30175	12/3/2020	4:00:39 AM	39.5505067	-100.1033783	normal	14405200.195	4378451.071
30175	12/3/2020	3:00:10 AM	39.5505133	-100.1034094	normal	14405197.535	4378451.845
30175	12/3/2020	2:00:09 AM	39.5505339	-100.1033595	normal	14405201.850	4378454.069
30175	12/3/2020	1:00:08 AM	39.5519380	-100.1003030	normal	14405466.367	4378606.692
30175	12/3/2020	12:00:39 AM	39.5519513	-100.1002842	normal	14405468.003	4378608.149
30175	12/2/2020	11:00:09 PM	39.5519267	-100.1002990	normal	14405466.702	4378605.435
30175	12/2/2020	10:00:10 PM	39.5570916	-100.0942646	normal	14405992.133	4379172.343
30175	12/2/2020	9:00:38 PM	39.5570777	-100.0942646	normal	14405992.114	4379170.802
30175	12/2/2020	8:00:08 PM	39.5569944	-100.0942646	normal	14405992.002	4379161.554
30175	12/2/2020	7:00:08 PM	39.5569724	-100.0942753	normal	14405991.055	4379159.123
30175	12/2/2020	6:00:39 PM	39.5572554	-100.0950736	normal	14405922.852	4379191.366
30175	12/2/2020	5:00:10 PM	39.5574057	-100.0963841	normal	14405810.472	4379209.412
30175	12/2/2020	4:00:10 PM	39.5666514	-100.0997905	normal	14405530.369	4380239.136
30175	12/2/2020	3:00:10 PM	39.5691675	-100.1018834	normal	14405354.008	4380520.586
30175	12/2/2020	2:00:39 PM	39.5691675	-100.1018834	normal	14405354.008	4380520.586
30175	12/2/2020	1:00:09 PM	39.5691814	-100.1018834	normal	14405354.027	4380522.127
30175	12/2/2020	12:00:10 PM	39.5691562	-100.1018793	normal	14405354.344	4380519.328
30175	12/2/2020	11:00:39 AM	39.5691649	-100.1018875	normal	14405353.654	4380520.303
30175	12/2/2020	10:00:39 AM	39.5691881	-100.1019145	normal	14405351.367	4380522.903
30175	12/2/2020	9:00:10 AM	39.5691624	-100.1018916	normal	14405353.300	4380520.020
30175	12/2/2020	8:00:09 AM	39.5692877	-100.1015708	normal	14405381.023	4380533.596
30175	12/2/2020	7:00:40 AM	39.5648729	-100.1021565	normal	14405324.711	4380044.232
30175	12/2/2020	6:00:09 AM	39.5648071	-100.1024314	normal	14405301.005	4380037.218
30175	12/2/2020	5:00:09 AM	39.5647421	-100.1025648	normal	14405289.459	4380030.142
30175	12/2/2020	4:00:38 AM	39.5647534	-100.1025689	normal	14405289.123	4380031.400
30175	12/2/2020	3:00:09 AM	39.5644688	-100.1028758	normal	14405262.371	4380000.139
30175	12/2/2020	2:00:38 AM	39.5651608	-100.1002198	normal	14405491.470	4380074.145
30175	12/2/2020	1:00:08 AM	39.5661672	-100.0938000	normal	14406044.297	4380179.118
30175	12/2/2020	12:00:39 AM	39.5661415	-100.0937771	normal	14406046.230	4380176.235
30175	12/1/2020	11:00:09 PM	39.5718011	-100.0961999	normal	14405845.765	4380806.909
30175	12/1/2020	10:00:08 PM	39.5718208	-100.0962916	normal	14405837.920	4380809.194
30175	12/1/2020	9:00:09 PM	39.5718003	-100.0963415	normal	14405833.605	4380806.971
30175	12/1/2020	8:00:39 PM	39.5725131	-100.1005396	normal	14405473.983	4380890.478
30175	12/1/2020	7:00:11 PM	39.5762345	-100.1058794	normal	14405020.411	4381309.139
30175	12/1/2020	6:00:09 PM	39.5762650	-100.1061011	normal	14405001.415	4381312.749
30175	12/1/2020	5:00:38 PM	39.5777008	-100.1074338	normal	14404888.916	4381473.510
30175	12/1/2020	4:00:09 PM	39.5787638	-100.1066143	normal	14404960.747	4381590.629
30175	12/1/2020	3:00:09 PM	39.5787586	-100.1065415	normal	14404966.995	4381589.969
30175	12/1/2020	2:00:39 PM	39.5755885	-100.1029573	normal	14405270.502	4381234.355
30175	12/1/2020	1:00:09 PM	39.5722093	-100.1052095	normal	14405072.461	4380861.681
30175	12/1/2020	12:00:09 PM	39.5718190	-100.1053478	normal	14405060.043	4380818.512
30175	12/1/2020	11:00:39 AM	39.5718216	-100.1053438	normal	14405060.397	4380818.795
30175	12/1/2020	10:00:09 AM	39.5715795	-100.1055901	normal	14405038.906	4380792.188
30175	12/1/2020	9:00:40 AM	39.5716260	-100.1054837	normal	14405048.108	4380797.242
30175	12/1/2020	8:00:09 AM	39.5720554	-100.1062528	normal	14404982.638	4380845.702
30175	12/1/2020	7:00:09 AM	39.5635392	-100.1056701	normal	14405021.063	4379899.916
30175	12/1/2020	6:00:39 AM	39.5632335	-100.1045240	normal	14405119.106	4379864.780
30175	12/1/2020	5:00:10 AM	39.5632248	-100.1045158	normal	14405119.796	4379863.806
30175	12/1/2020	4:00:09 AM	39.5616921	-100.1027008	normal	14405273.628	4379691.775
30175	12/1/2020	3:00:38 AM	39.5615050	-100.1029283	normal	14405253.829	4379671.249
30175	12/1/2020	2:00:09 AM	39.5615142	-100.1029553	normal	14405251.523	4379672.308
30175	12/1/2020	1:00:09 AM	39.5612958	-100.1034888	normal	14405205.395	4379648.626
30175	12/1/2020	12:00:39 AM	39.5631367	-100.1028967	normal	14405258.762	4379852.321
30175	11/30/2020	11:00:09 PM	39.5640292	-100.1032850	normal	14405226.620	4379951.780
30175	11/30/2020	10:00:08 PM	39.5637590	-100.1059171	normal	14405000.144	4379924.571
30175	11/30/2020	9:00:40 PM	39.5666574	-100.1063189	normal	14404969.587	4380246.677
30175	11/30/2020	8:00:14 PM	39.5714768	-100.1070810	normal	14404910.708	4380782.362
30175	11/30/2020	7:00:09 PM	39.5714753	-100.1071227	normal	14404907.120	4380782.246
30175	11/30/2020	6:00:38 PM	39.5713489	-100.1082454	normal	14404810.515	4380769.401
30175	11/30/2020	5:00:09 PM	39.5728758	-100.1130998	normal	14404395.650	4380944.012
30175	11/30/2020	4:00:39 PM	39.5757366	-100.1073565	normal	14404892.862	4381255.432
30175	11/30/2020	3:00:10 PM	39.5762846	-100.1075961	normal	14404873.033	4381316.506
30175	11/30/2020	2:00:10 PM	39.5762846	-100.1075961	normal	14404873.033	4381316.506
30175	11/30/2020	1:00:40 PM	39.5762487	-100.1076068	normal	14404872.068	4381312.533
30175	11/30/2020	12:00:09 PM	39.5762620	-100.1075880	normal	14404873.704	4381313.990
30175	11/30/2020	11:00:39 AM	39.5762840	-100.1075773	normal	14404874.649	4381316.423
30175	11/30/2020	9:00:40 AM	39.5852601	-100.1124773	normal	14404466.123	4382317.841
30175	11/30/2020	8:00:09 AM	39.5727817	-100.1131146	normal	14404394.255	4380933.592
30175	11/30/2020	7:00:07 AM	39.5647104	-100.1052566	normal	14405058.182	4380029.464
30175	11/30/2020	6:00:39 AM	39.5662230	-100.1067199	normal	14404934.545	4380198.885
30175	11/30/2020	5:00:10 AM	39.5662178	-100.1067281	normal	14404933.836	4380198.318
30175	11/30/2020	4:00:08 AM	39.5639570	-100.1054335	normal	14405041.956	4379946.030
30175	11/30/2020	3:00:38 AM	39.5639457	-100.1054295	normal	14405042.292	4379944.773
30175	11/30/2020	2:00:10 AM	39.5639703	-100.1054147	normal	14405043.592	4379947.487
30175	11/30/2020	1:00:09 AM	39.5639703	-100.1054147	normal	14405043.592	4379947.487
30175	11/30/2020	12:00:39 AM	39.5639596	-100.1054295	normal	14405042.311	4379946.314
30175	11/29/2020	11:00:10 PM	39.5639596	-100.1054295	normal	14405042.311	4379946.314
30175	11/29/2020	10:00:09 PM	39.5651793	-100.1024992	normal	14405295.686	4380078.594
30175	11/29/2020	9:00:09 PM	39.5653721	-100.1026047	normal	14405286.888	4380100.105
30175	11/29/2020	8:00:39 PM	39.5653747	-100.1026006	normal	14405287.242	4380100.388
30175	11/29/2020	7:00:09 PM	39.5649782	-100.1029681	normal	14405255.135	4380056.768
30175	11/29/2020	6:00:09 PM	39.5636057	-100.1060759	normal	14404986.295	4379907.725
30175	11/29/2020	5:00:38 PM	39.5712303	-100.1053873	normal	14405055.850	4380753.224
30175	11/29/2020	4:00:08 PM	39.5717543	-100.1065638	normal	14404955.513	4380812.617
30175	11/29/2020	3:00:09 PM	39.5717967	-100.1064222	normal	14404967.730	4380817.177
30175	11/29/2020	2:00:38 PM	39.5717603	-100.1064141	normal	14404968.381	4380813.120
30175	11/29/2020	1:00:09 PM	39.5717490	-100.1064100	normal	14404968.717	4380811.862
30175	11/29/2020	12:00:39 PM	39.5717444	-100.1064370	normal	14404966.392	4380811.380
30175	11/29/2020	11:00:09 AM	39.5665529	-100.1067689	normal	14404930.786	4380235.554
30175	11/29/2020	10:00:09 AM	39.5662256	-100.1067159	normal	14404934.899	4380199.168
30175	11/29/2020	9:00:09 AM	39.5662184	-100.1067469	normal	14404932.220	4380198.402
30175	11/29/2020	8:00:38 AM	39.5662184	-100.1067469	normal	14404932.220	4380198.402
30175	11/29/2020	7:00:08 AM	39.5651725	-100.1062588	normal	14404972.726	4380081.813
30175	11/29/2020	6:00:39 AM	39.5715733	-100.1084655	normal	14404791.921	4380794.538
30175	11/29/2020	5:00:10 AM	39.5697591	-100.0981644	normal	14405674.258	4380582.340
30175	11/29/2020	4:00:39 AM	39.5697427	-100.0981685	normal	14405673.885	4380580.516
30175	11/29/2020	3:00:10 AM	39.5701194	-100.0985317	normal	14405643.203	4380622.709
30175	11/29/2020	2:00:09 AM	39.5701133	-100.0985194	normal	14405644.246	4380622.017
30175	11/29/2020	1:00:09 AM	39.5701385	-100.0985235	normal	14405643.930	4380624.816
30175	11/29/2020	12:00:40 AM	39.5700730	-100.0983967	normal	14405654.733	4380617.415
30175	11/28/2020	11:00:10 PM	39.5701342	-100.0981488	normal	14405676.114	4380623.947
30175	11/28/2020	10:00:39 PM	39.5703836	-100.0977109	normal	14405714.061	4380651.172
30175	11/28/2020	9:00:09 PM	39.5705069	-100.0977354	normal	14405712.125	4380664.884
30175	11/28/2020	8:00:10 PM	39.5705301	-100.0977624	normal	14405709.838	4380667.483
30175	11/28/2020	7:00:39 PM	39.5705075	-100.0977542	normal	14405710.508	4380664.967
30175	11/28/2020	6:00:16 PM	39.5708384	-100.0965979	normal	14405810.276	4380700.476
30175	11/28/2020	5:00:08 PM	39.5726944	-100.0875782	normal	14406587.510	4380897.065
30175	11/28/2020	4:00:39 PM	39.5701013	-100.0892079	normal	14406444.049	4380610.962
30175	11/28/2020	3:00:10 PM	39.5701584	-100.0892471	normal	14406440.757	4380617.336
30175	11/28/2020	2:00:10 PM	39.5701004	-100.0895098	normal	14406418.112	4380611.171
30175	11/28/2020	1:00:38 PM	39.5700875	-100.0900302	normal	14406373.395	4380610.278
30175	11/28/2020	12:00:09 PM	39.5628735	-100.0866623	normal	14406653.011	4379806.126
30175	11/28/2020	11:00:40 AM	39.5629299	-100.0866827	normal	14406651.336	4379812.415
30175	11/28/2020	10:00:11 AM	39.5629986	-100.0871465	normal	14406611.583	4379820.517
30175	11/28/2020	9:00:10 AM	39.5626781	-100.0885278	normal	14406492.497	4379786.381
30175	11/28/2020	8:00:39 AM	39.5620127	-100.0904033	normal	14406330.483	4379714.485
30175	11/28/2020	7:00:13 AM	39.5618643	-100.0904558	normal	14406325.780	4379698.069
30175	11/28/2020	6:00:10 AM	39.5622163	-100.0901717	normal	14406350.655	4379736.836
30175	11/28/2020	5:00:38 AM	39.5638781	-100.0908598	normal	14406293.783	4379921.992
30175	11/28/2020	4:00:39 AM	39.5641532	-100.0915085	normal	14406238.429	4379953.198
30175	11/28/2020	3:00:09 AM	39.5656416	-100.0924069	normal	14406163.260	4380119.327
30175	11/28/2020	2:00:09 AM	39.5607063	-100.0918333	normal	14406205.885	4379570.982
30175	11/28/2020	1:00:09 AM	39.5607202	-100.0918333	normal	14406205.904	4379572.523
30175	11/28/2020	12:00:39 AM	39.5607309	-100.0918185	normal	14406207.186	4379573.697
30175	11/27/2020	11:00:08 PM	39.5591030	-100.0924648	normal	14406149.470	4379393.695
30175	11/27/2020	10:00:09 PM	39.5580056	-100.0948009	normal	14405947.296	4379274.340
30175	11/27/2020	9:00:40 PM	39.5579943	-100.0947968	normal	14405947.631	4379273.082
30175	11/27/2020	8:00:09 PM	39.5580056	-100.0948009	normal	14405947.296	4379274.340
30175	11/27/2020	7:00:39 PM	39.5580083	-100.0945555	normal	14405968.382	4379274.383
30175	11/27/2020	6:00:39 PM	39.5580176	-100.0945825	normal	14405966.076	4379275.442
30175	11/27/2020	5:00:15 PM	39.5578416	-100.0961999	normal	14405826.887	4379257.604
30175	11/27/2020	4:00:09 PM	39.5596382	-100.0910165	normal	14406274.615	4379451.585
30175	11/27/2020	3:00:40 PM	39.5595688	-100.0906942	normal	14406302.208	4379443.546
30175	11/27/2020	2:00:10 PM	39.5595436	-100.0906901	normal	14406302.525	4379440.747
30175	11/27/2020	1:00:09 PM	39.5595821	-100.0906754	normal	14406303.844	4379445.003
30175	11/27/2020	12:00:38 PM	39.5595708	-100.0906713	normal	14406304.179	4379443.745
30175	11/27/2020	11:00:09 AM	39.5596073	-100.0906794	normal	14406303.528	4379447.802
30175	11/27/2020	10:00:39 AM	39.5595934	-100.0906794	normal	14406303.509	4379446.261
30175	11/27/2020	9:00:09 AM	39.5596073	-100.0906794	normal	14406303.528	4379447.802
30175	11/27/2020	8:00:09 AM	39.5596165	-100.0907064	normal	14406301.222	4379448.860
30175	11/27/2020	7:00:08 AM	39.5589386	-100.0916370	normal	14406220.368	4379374.588
30175	11/27/2020	6:00:38 AM	39.5589334	-100.0916451	normal	14406219.660	4379374.020
30175	11/27/2020	5:00:10 AM	39.5594352	-100.0912669	normal	14406252.826	4379429.319
30175	11/27/2020	4:00:39 AM	39.5594384	-100.0912817	normal	14406251.563	4379429.687
30175	11/27/2020	3:00:11 AM	39.5595128	-100.0913372	normal	14406246.893	4379438.008
30175	11/27/2020	2:00:08 AM	39.5597873	-100.0910638	normal	14406270.746	4379468.179
30175	11/27/2020	1:00:39 AM	39.5597991	-100.0910867	normal	14406268.794	4379469.521
30175	11/27/2020	12:00:24 AM	39.5597971	-100.0911097	normal	14406266.823	4379469.322
30175	11/26/2020	11:00:09 PM	39.5599031	-100.0911988	normal	14406259.310	4379481.177
30175	11/26/2020	10:00:39 PM	39.5599326	-100.0907553	normal	14406297.444	4379483.988
30175	11/26/2020	9:00:10 PM	39.5593357	-100.0905470	normal	14406314.537	4379417.527
30175	11/26/2020	8:00:10 PM	39.5593464	-100.0905323	normal	14406315.819	4379418.701
30175	11/26/2020	7:00:39 PM	39.5593218	-100.0905470	normal	14406314.519	4379415.986
30175	11/26/2020	6:00:09 PM	39.5595521	-100.0900364	normal	14406358.694	4379441.010
30175	11/26/2020	5:00:08 PM	39.5588685	-100.0898928	normal	14406370.116	4379364.989
30175	11/26/2020	4:00:38 PM	39.5588572	-100.0898887	normal	14406370.451	4379363.731
30175	11/26/2020	3:00:39 PM	39.5587095	-100.0897996	normal	14406377.908	4379347.252
30175	11/26/2020	2:00:12 PM	39.5586534	-100.0897807	normal	14406379.450	4379341.003
30175	11/26/2020	1:00:11 PM	39.5586977	-100.0897767	normal	14406379.860	4379345.910
30175	11/26/2020	12:00:39 PM	39.5587003	-100.0897726	normal	14406380.214	4379346.193
30175	11/26/2020	11:00:11 AM	39.5587321	-100.0898077	normal	14406377.238	4379349.767
30175	11/26/2020	10:00:09 AM	39.5587136	-100.0897538	normal	14406381.850	4379347.650
30175	11/26/2020	9:00:10 AM	39.5586844	-100.0897955	normal	14406378.224	4379344.453
30175	11/26/2020	8:00:39 AM	39.5560281	-100.0897290	normal	14406380.369	4379049.572
30175	11/26/2020	7:00:11 AM	39.5551394	-100.0917443	normal	14406206.030	4378953.040
30175	11/26/2020	6:00:09 AM	39.5480895	-100.1002618	normal	14405464.688	4378179.521
30175	11/26/2020	5:00:38 AM	39.5463952	-100.0990355	normal	14405567.754	4377990.191
30175	11/26/2020	4:00:39 AM	39.5463483	-100.0989627	normal	14405573.945	4377984.906
30175	11/26/2020	3:00:10 AM	39.5463734	-100.0989668	normal	14405573.629	4377987.705
30175	11/26/2020	2:00:09 AM	39.5469096	-100.0988611	normal	14405583.440	4378047.100
30175	11/26/2020	1:00:39 AM	39.5469374	-100.0988611	normal	14405583.477	4378050.183
30175	11/26/2020	12:00:09 AM	39.5475716	-100.0978727	normal	14405669.259	4378119.539
30175	11/25/2020	11:00:09 PM	39.5473866	-100.0980773	normal	14405651.431	4378099.214
30175	11/25/2020	10:00:39 PM	39.5458817	-100.0971831	normal	14405726.229	4377931.263
30175	11/25/2020	9:00:10 PM	39.5462925	-100.0973171	normal	14405715.274	4377976.988
30175	11/25/2020	8:00:09 PM	39.5463145	-100.0973064	normal	14405716.220	4377979.418
30175	11/25/2020	7:00:39 PM	39.5465061	-100.0969710	normal	14405745.299	4378000.334
30175	11/25/2020	6:00:08 PM	39.5494382	-100.0953199	normal	14405891.132	4378324.024
30175	11/25/2020	5:00:10 PM	39.5579082	-100.0920914	normal	14406179.935	4379260.699
30175	11/25/2020	4:00:39 PM	39.5580417	-100.0922599	normal	14406165.638	4379275.691
30175	11/25/2020	3:00:16 PM	39.5580023	-100.0922543	normal	14406166.069	4379271.312
30175	11/25/2020	2:00:09 PM	39.5580497	-100.0921683	normal	14406173.521	4379276.488
30175	11/25/2020	1:00:38 PM	39.5580191	-100.0922518	normal	14406166.308	4379273.175
30175	11/25/2020	12:00:10 PM	39.5578669	-100.0923673	normal	14406156.179	4379256.406
30175	11/25/2020	11:00:40 AM	39.5580530	-100.0922640	normal	14406165.303	4379276.948
30175	11/25/2020	10:00:09 AM	39.5583163	-100.0927294	normal	14406125.678	4379306.666
30175	11/25/2020	9:00:08 AM	39.5583355	-100.0928022	normal	14406119.449	4379308.867
30175	11/25/2020	8:00:40 AM	39.5574547	-100.0941450	normal	14406002.896	4379212.514
30175	11/25/2020	7:00:08 AM	39.5512757	-100.0990648	normal	14405571.854	4378531.881
30175	11/25/2020	6:00:39 AM	39.5508390	-100.0991492	normal	14405564.011	4378483.512
30175	11/25/2020	5:00:09 AM	39.5508298	-100.0991222	normal	14405566.317	4378482.454
30175	11/25/2020	4:00:08 AM	39.5508113	-100.0991492	normal	14405563.973	4378480.429
30175	11/25/2020	3:00:38 AM	39.5507985	-100.0991869	normal	14405560.721	4378479.057
30175	11/25/2020	2:00:09 AM	39.5520759	-100.0992020	normal	14405561.156	4378620.839
30175	11/25/2020	1:00:40 AM	39.5517157	-100.0998189	normal	14405507.665	4378581.515
30175	11/25/2020	12:00:09 AM	39.5517290	-100.0998000	normal	14405509.301	4378582.971
30175	11/24/2020	11:00:09 PM	39.5517157	-100.0998189	normal	14405507.665	4378581.515
30175	11/24/2020	10:00:39 PM	39.5523642	-100.0967036	normal	14405776.200	4378650.218
30175	11/24/2020	9:00:09 PM	39.5572463	-100.0948863	normal	14405938.935	4379190.161
30175	11/24/2020	8:00:09 PM	39.5572602	-100.0948863	normal	14405938.954	4379191.702
30175	11/24/2020	7:00:39 PM	39.5572741	-100.0948863	normal	14405938.973	4379193.243
30175	11/24/2020	6:00:09 PM	39.5578286	-100.0958170	normal	14405859.761	4379255.761
30175	11/24/2020	5:00:40 PM	39.5591187	-100.0893134	normal	14406420.222	4379392.152
30175	11/24/2020	4:00:09 PM	39.5587999	-100.0886877	normal	14406473.550	4379356.123
30175	11/24/2020	3:00:09 PM	39.5588297	-100.0886648	normal	14406475.558	4379359.404
30175	11/24/2020	2:00:38 PM	39.5586399	-100.0891377	normal	14406434.673	4379338.835
30175	11/24/2020	1:00:10 PM	39.5587542	-100.0894748	normal	14406405.872	4379351.865
30175	11/24/2020	12:00:39 PM	39.5588065	-100.0894600	normal	14406407.210	4379357.662
30175	11/24/2020	11:00:09 AM	39.5587926	-100.0894600	normal	14406407.191	4379356.121
30175	11/24/2020	10:00:10 AM	39.5587793	-100.0894788	normal	14406405.555	4379354.664
30175	11/24/2020	9:00:08 AM	39.5587906	-100.0894829	normal	14406405.220	4379355.922
30175	11/24/2020	8:00:39 AM	39.5583399	-100.0889055	normal	14406454.217	4379305.301
30175	11/24/2020	7:00:10 AM	39.5494162	-100.0961526	normal	14405819.550	4378322.452
30175	11/24/2020	6:00:10 AM	39.5480930	-100.0968436	normal	14405758.393	4378176.322
30175	11/24/2020	5:00:40 AM	39.5481097	-100.0966792	normal	14405772.543	4378178.000
30175	11/24/2020	4:00:09 AM	39.5486475	-100.0969521	normal	14405749.816	4378237.981
30175	11/24/2020	3:00:38 AM	39.5478027	-100.0980428	normal	14405654.960	4378145.359
30175	11/24/2020	2:00:10 AM	39.5478120	-100.0980698	normal	14405652.654	4378146.418
30175	11/24/2020	1:00:09 AM	39.5477914	-100.0980387	normal	14405655.295	4378144.102
30175	11/24/2020	12:00:39 AM	39.5478001	-100.0980469	normal	14405654.606	4378145.075
30175	11/23/2020	11:00:10 PM	39.5482481	-100.0968223	normal	14405760.437	4378193.513
30175	11/23/2020	10:00:09 PM	39.5477066	-100.0980805	normal	14405651.595	4378134.739
30175	11/23/2020	9:00:38 PM	39.5477451	-100.0980657	normal	14405652.914	4378138.995
30175	11/23/2020	8:00:10 PM	39.5476820	-100.0980952	normal	14405650.294	4378132.025
30175	11/23/2020	7:01:03 PM	39.5478452	-100.0979823	normal	14405660.221	4378150.013
30175	11/23/2020	6:00:39 PM	39.5486291	-100.0967378	normal	14405768.205	4378235.717
30175	11/23/2020	5:00:10 PM	39.5708263	-100.1052843	normal	14405064.145	4380708.273
30175	11/23/2020	4:00:09 PM	39.5713079	-100.1053766	normal	14405056.871	4380761.820
30175	11/23/2020	3:00:38 PM	39.5713140	-100.1053889	normal	14405055.827	4380762.512
30175	11/23/2020	2:00:09 PM	39.5712378	-100.1052768	normal	14405065.349	4380753.937
30175	11/23/2020	1:00:38 PM	39.5716636	-100.1063519	normal	14404973.589	4380802.323
30175	11/23/2020	12:00:10 PM	39.5716687	-100.1063437	normal	14404974.297	4380802.889
30175	11/23/2020	11:00:40 AM	39.5716820	-100.1063249	normal	14404975.933	4380804.346
30175	11/23/2020	10:00:09 AM	39.5718799	-100.1060826	normal	14404997.013	4380826.047
30175	11/23/2020	9:00:11 AM	39.5718793	-100.1060638	normal	14404998.629	4380825.963
30175	11/23/2020	8:00:39 AM	39.5759237	-100.1180868	normal	14403971.513	4381287.601
30175	11/23/2020	7:00:08 AM	39.5612495	-100.1094521	normal	14404693.043	4379649.794
30175	11/23/2020	6:00:08 AM	39.5630983	-100.1096546	normal	14404678.181	4379855.193
30175	11/23/2020	5:00:38 AM	39.5636057	-100.1040109	normal	14405163.689	4379905.539
30175	11/23/2020	4:00:09 AM	39.5643033	-100.1028325	normal	14405265.868	4379981.721
30175	11/23/2020	3:00:40 AM	39.5632600	-100.0991307	normal	14405582.446	4379862.038
30175	11/23/2020	2:00:12 AM	39.5628024	-100.1041985	normal	14405146.480	4379816.591
30175	11/23/2020	1:00:09 AM	39.5627293	-100.1047458	normal	14405099.362	4379809.052
30175	11/23/2020	12:00:40 AM	39.5627932	-100.1041715	normal	14405148.786	4379815.533
30175	11/22/2020	11:00:08 PM	39.5628209	-100.1041715	normal	14405148.824	4379818.615
30175	11/22/2020	10:00:39 PM	39.5628158	-100.1041796	normal	14405148.115	4379818.048
30175	11/22/2020	9:00:09 PM	39.5630836	-100.1048594	normal	14405090.083	4379848.489
30175	11/22/2020	8:00:09 PM	39.5646039	-100.1031645	normal	14405237.751	4380015.432
30175	11/22/2020	7:00:09 PM	39.5656818	-100.1037051	normal	14405192.787	4380135.639
30175	11/22/2020	6:00:39 PM	39.5657381	-100.1035635	normal	14405205.022	4380141.741
30175	11/22/2020	5:00:08 PM	39.5665942	-100.1035247	normal	14405209.522	4380236.715
30175	11/22/2020	4:00:38 PM	39.5685072	-100.1024286	normal	14405306.285	4380447.875
30175	11/22/2020	3:00:10 PM	39.5685077	-100.1023664	normal	14405311.624	4380447.865
30175	11/22/2020	2:00:38 PM	39.5684779	-100.1023893	normal	14405309.615	4380444.584
30175	11/22/2020	1:00:13 PM	39.5685262	-100.1023394	normal	14405313.968	4380449.888
30175	11/22/2020	12:00:38 PM	39.5685077	-100.1023664	normal	14405311.624	4380447.865
30175	11/22/2020	11:00:09 AM	39.5684441	-100.1023771	normal	14405310.621	4380440.810
30175	11/22/2020	10:00:39 AM	39.5685635	-100.1022870	normal	14405318.520	4380453.977
30175	11/22/2020	9:00:09 AM	39.5685635	-100.1022870	normal	14405318.520	4380453.977
30175	11/22/2020	8:00:08 AM	39.5668929	-100.1009285	normal	14405432.940	4380267.133
30175	11/22/2020	7:00:10 AM	39.5645507	-100.1024176	normal	14405301.844	4380008.747
30175	11/22/2020	6:00:39 AM	39.5627888	-100.1046190	normal	14405110.335	4379815.521
30175	11/22/2020	5:00:10 AM	39.5614943	-100.1044271	normal	14405125.055	4379671.644
30175	11/22/2020	4:00:09 AM	39.5614578	-100.1044190	normal	14405125.707	4379667.588
30175	11/22/2020	3:00:38 AM	39.5614830	-100.1044230	normal	14405125.390	4379670.387
30175	11/22/2020	2:00:10 AM	39.5627221	-100.1049545	normal	14405081.426	4379808.476
30175	11/22/2020	1:00:10 AM	39.5627739	-100.1048399	normal	14405091.336	4379814.096
30175	11/22/2020	12:00:39 AM	39.5628162	-100.1050207	normal	14405075.864	4379818.990
30175	11/21/2020	11:00:09 PM	39.5627661	-100.1048522	normal	14405090.273	4379813.246
30175	11/21/2020	10:00:08 PM	39.5627934	-100.1045920	normal	14405112.660	4379816.004
30175	11/21/2020	9:00:38 PM	39.5627218	-100.1038721	normal	14405174.409	4379807.294
30175	11/21/2020	8:00:09 PM	39.5627809	-100.1039694	normal	14405166.131	4379813.960
30175	11/21/2020	7:00:09 PM	39.5630948	-100.1047825	normal	14405096.704	4379849.653
30175	11/21/2020	6:00:39 PM	39.5629675	-100.1048039	normal	14405094.698	4379835.543
30175	11/21/2020	5:00:10 PM	39.5666050	-100.1033652	normal	14405223.235	4380237.743
30175	11/21/2020	4:00:39 PM	39.5730873	-100.1043533	normal	14405147.197	4380958.231
30175	11/21/2020	3:00:08 PM	39.5741878	-100.1010300	normal	14405434.139	4381076.864
30175	11/21/2020	2:00:08 PM	39.5742016	-100.1010300	normal	14405434.158	4381078.404
30175	11/21/2020	1:00:40 PM	39.5741904	-100.1010259	normal	14405434.494	4381077.146
30175	11/21/2020	12:00:09 PM	39.5742366	-100.1013212	normal	14405409.187	4381082.587
30175	11/21/2020	11:00:08 AM	39.5746711	-100.1015821	normal	14405387.371	4381131.091
30175	11/21/2020	10:00:39 AM	39.5746598	-100.1015780	normal	14405387.707	4381129.833
30175	11/21/2020	9:00:09 AM	39.5746049	-100.1015969	normal	14405386.015	4381123.753
30175	11/21/2020	8:00:09 AM	39.5650876	-100.0989606	normal	14405599.534	4380064.703
30175	11/21/2020	7:00:09 AM	39.5626085	-100.1046362	normal	14405108.609	4379795.530
30175	11/21/2020	6:00:38 AM	39.5616371	-100.1047036	normal	14405101.497	4379687.787
30175	11/21/2020	5:00:08 AM	39.5610470	-100.1045262	normal	14405115.930	4379622.102
30175	11/21/2020	4:00:39 AM	39.5610721	-100.1045303	normal	14405115.613	4379624.901
30175	11/21/2020	3:00:09 AM	39.5604794	-100.1049379	normal	14405079.790	4379559.550
30175	11/21/2020	2:00:09 AM	39.5606008	-100.1046630	normal	14405103.572	4379572.728
30175	11/21/2020	1:00:40 AM	39.5606752	-100.1046376	normal	14405105.856	4379580.956
30175	11/21/2020	12:00:08 AM	39.5583400	-100.0971118	normal	14405749.217	4379313.872
30175	11/20/2020	11:00:08 PM	39.5619871	-100.0917836	normal	14406211.879	4379713.077
30175	11/20/2020	10:00:39 PM	39.5619989	-100.0918065	normal	14406209.927	4379714.419
30175	11/20/2020	9:00:09 PM	39.5620997	-100.0918228	normal	14406208.661	4379725.615
30175	11/20/2020	8:00:09 PM	39.5621566	-100.0917810	normal	14406212.324	4379731.894
30175	11/20/2020	7:00:09 PM	39.5619367	-100.0901309	normal	14406353.781	4379705.765
30175	11/20/2020	6:00:39 PM	39.5621320	-100.0917958	normal	14406211.023	4379729.180
30175	11/20/2020	5:00:09 PM	39.5620140	-100.0918441	normal	14406206.711	4379716.129
30175	11/20/2020	4:00:39 PM	39.5618580	-100.0922484	normal	14406171.776	4379699.240
30175	11/20/2020	3:00:09 PM	39.5618554	-100.0922524	normal	14406171.422	4379698.956
30175	11/20/2020	2:00:08 PM	39.5617286	-100.0925340	normal	14406147.067	4379685.171
30175	11/20/2020	1:00:10 PM	39.5616958	-100.0928817	normal	14406117.151	4379681.900
30175	11/20/2020	12:00:39 PM	39.5617045	-100.0928898	normal	14406116.463	4379682.874
30175	11/20/2020	11:00:09 AM	39.5617358	-100.0929062	normal	14406115.103	4379686.364
30175	11/20/2020	10:00:08 AM	39.5616907	-100.0928898	normal	14406116.444	4379681.333
30175	11/20/2020	9:00:38 AM	39.5616907	-100.0928898	normal	14406116.444	4379681.333
30175	11/20/2020	8:00:10 AM	39.5598380	-100.0932179	normal	14406085.762	4379476.056
30175	11/20/2020	7:00:10 AM	39.5526899	-100.0995060	normal	14405535.863	4378689.301
30175	11/20/2020	6:00:39 AM	39.5511431	-100.0990943	normal	14405569.140	4378517.205
30175	11/20/2020	5:00:08 AM	39.5511183	-100.0995917	normal	14405526.375	4378514.970
30175	11/20/2020	4:00:10 AM	39.5511415	-100.0996186	normal	14405524.088	4378517.569
30175	11/20/2020	3:00:38 AM	39.5511415	-100.0996186	normal	14405524.088	4378517.569
30175	11/20/2020	2:00:09 AM	39.5510701	-100.0993193	normal	14405549.711	4378509.332
30175	11/20/2020	1:00:09 AM	39.5512577	-100.0991106	normal	14405567.894	4378529.942
30175	11/20/2020	12:00:39 AM	39.5512326	-100.0991066	normal	14405568.210	4378527.143
30175	11/19/2020	11:00:08 PM	39.5511353	-100.0990256	normal	14405575.034	4378516.261
30175	11/19/2020	10:00:09 PM	39.5521664	-100.0995741	normal	14405529.304	4378631.278
30175	11/19/2020	9:00:38 PM	39.5519117	-100.1016642	normal	14405349.380	4378605.201
30175	11/19/2020	8:00:08 PM	39.5518705	-100.1016021	normal	14405354.663	4378600.569
30175	11/19/2020	7:00:09 PM	39.5519557	-100.1013206	normal	14405378.961	4378609.730
30175	11/19/2020	6:00:39 PM	39.5535737	-100.0956944	normal	14405864.541	4378783.402
30175	11/19/2020	5:00:09 PM	39.5583758	-100.0949725	normal	14405933.050	4379315.610
30175	11/19/2020	4:00:39 PM	39.5581634	-100.0945341	normal	14405970.425	4379291.575
30175	11/19/2020	3:00:11 PM	39.5582430	-100.0945815	normal	14405966.463	4379300.463
30175	11/19/2020	2:00:09 PM	39.5581448	-100.0944802	normal	14405975.037	4379289.458
30175	11/19/2020	1:00:38 PM	39.5582421	-100.0945611	normal	14405968.213	4379300.339
30175	11/19/2020	12:00:08 PM	39.5581822	-100.0945087	normal	14405972.635	4379293.638
30175	11/19/2020	11:00:08 AM	39.5582308	-100.0945570	normal	14405968.548	4379299.082
30175	11/19/2020	10:00:39 AM	39.5583885	-100.0945316	normal	14405970.946	4379316.557
30175	11/19/2020	9:00:09 AM	39.5583992	-100.0945169	normal	14405972.227	4379317.730
30175	11/19/2020	8:00:09 AM	39.5584848	-100.0944146	normal	14405981.132	4379327.123
30175	11/19/2020	7:00:09 AM	39.5573124	-100.0950319	normal	14405926.515	4379197.646
30175	11/19/2020	6:00:38 AM	39.5521992	-100.0952762	normal	14405898.617	4378630.407
30175	11/19/2020	5:00:09 AM	39.5508774	-100.0963286	normal	14405806.404	4378484.814
30175	11/19/2020	4:00:39 AM	39.5508910	-100.0964080	normal	14405799.602	4378486.411
30175	11/19/2020	3:00:09 AM	39.5509731	-100.0966117	normal	14405782.216	4378495.729
30175	11/19/2020	2:00:09 AM	39.5510789	-100.0973610	normal	14405717.979	4378508.258
30175	11/19/2020	1:00:38 AM	39.5510872	-100.0976898	normal	14405689.737	4378509.526
30175	11/19/2020	12:00:39 AM	39.5582355	-100.0958365	normal	14405858.640	4379300.941
30175	11/18/2020	11:00:09 PM	39.5582514	-100.0958136	normal	14405860.630	4379302.681
30175	11/18/2020	10:00:09 PM	39.5582421	-100.0957866	normal	14405862.936	4379301.623
30175	11/18/2020	9:00:39 PM	39.5574532	-100.0965567	normal	14405795.708	4379214.873
30175	11/18/2020	8:00:10 PM	39.5565521	-100.0889384	normal	14406448.991	4379106.914
30175	11/18/2020	7:00:09 PM	39.5564535	-100.0881580	normal	14406515.908	4379095.153
30175	11/18/2020	6:00:40 PM	39.5584554	-100.0877168	normal	14406556.497	4379316.878
30175	11/18/2020	5:00:08 PM	39.5690574	-100.0886971	normal	14406486.526	4380494.572
30175	11/18/2020	4:00:37 PM	39.5724195	-100.0867691	normal	14406656.642	4380865.713
30175	11/18/2020	3:00:08 PM	39.5724698	-100.0866963	normal	14406662.963	4380871.217
30175	11/18/2020	2:00:08 PM	39.5724010	-100.0867961	normal	14406654.298	4380863.690
30175	11/18/2020	1:00:37 PM	39.5724473	-100.0867691	normal	14406656.679	4380868.795
30175	11/18/2020	12:00:37 PM	39.5723590	-100.0867945	normal	14406654.375	4380859.025
30175	11/18/2020	11:00:09 AM	39.5724699	-100.0867772	normal	14406656.009	4380871.311
30175	11/18/2020	10:00:10 AM	39.5724421	-100.0867772	normal	14406655.972	4380868.229
30175	11/18/2020	9:00:36 AM	39.5724467	-100.0867502	normal	14406658.296	4380868.712
30175	11/18/2020	8:00:09 AM	39.5647447	-100.1017385	normal	14405360.448	4380029.568
30175	11/18/2020	7:00:36 AM	39.5610928	-100.1043201	normal	14405133.705	4379626.977
30175	11/18/2020	6:00:10 AM	39.5574301	-100.0962074	normal	14405825.683	4379211.941
30175	11/18/2020	5:00:38 AM	39.5581897	-100.0958013	normal	14405861.598	4379295.826
30175	11/18/2020	4:00:10 AM	39.5583564	-100.0957047	normal	14405870.127	4379314.221
30175	11/18/2020	3:00:10 AM	39.5582953	-100.0956303	normal	14405876.434	4379307.357
30175	11/18/2020	2:00:37 AM	39.5583091	-100.0956303	normal	14405876.452	4379308.898
30175	11/18/2020	1:00:09 AM	39.5584113	-100.0952826	normal	14405906.462	4379319.876
30175	11/18/2020	12:20:55 AM	39.5582526	-100.0959322	normal	14405850.441	4379302.943
30175	11/17/2020	11:51:24 PM	39.5582003	-100.0959469	Mortality no radius	14405849.102	4379297.146
30175	11/17/2020	11:20:58 PM	39.5581777	-100.0959388	Mortality no radius	14405849.773	4379294.631
30175	11/17/2020	11:00:09 PM	39.5581983	-100.0959698	normal	14405847.132	4379296.947
30175	11/17/2020	10:00:09 PM	39.5581705	-100.0959698	normal	14405847.094	4379293.864
30175	11/17/2020	9:00:38 PM	39.5581731	-100.0959658	normal	14405847.448	4379294.148
30175	11/17/2020	8:00:08 PM	39.5581844	-100.0959698	normal	14405847.113	4379295.406
30175	11/17/2020	7:00:09 PM	39.5581922	-100.0959576	normal	14405848.175	4379296.256
30175	11/17/2020	6:00:39 PM	39.5581471	-100.0961032	normal	14405835.604	4379291.412
30175	11/17/2020	5:00:08 PM	39.5570121	-100.0951047	normal	14405919.855	4379164.399
30175	11/17/2020	4:00:39 PM	39.5565319	-100.0941642	normal	14406000.002	4379110.116
30175	11/17/2020	3:00:10 PM	39.5559390	-100.0938291	normal	14406027.992	4379043.962
30175	11/17/2020	2:00:10 PM	39.5559653	-100.0938709	normal	14406024.442	4379046.929
30175	11/17/2020	1:00:38 PM	39.5559595	-100.0937792	normal	14406032.306	4379046.185
30175	11/17/2020	12:00:13 PM	39.5559430	-100.0937833	normal	14406031.934	4379044.360
30175	11/17/2020	11:00:09 AM	39.5558781	-100.0936754	normal	14406041.120	4379037.044
30175	11/17/2020	10:00:39 AM	39.5558894	-100.0936794	normal	14406040.785	4379038.301
30175	11/17/2020	9:00:10 AM	39.5559331	-100.0937375	normal	14406035.857	4379043.217
30175	11/17/2020	8:00:09 AM	39.5561198	-100.0938307	normal	14406028.102	4379064.036
30175	11/17/2020	7:00:08 AM	39.5509522	-100.0960792	normal	14405827.938	4378492.850
30175	11/17/2020	6:00:38 AM	39.5484044	-100.0960165	normal	14405829.881	4378210.016
30175	11/17/2020	5:00:09 AM	39.5482307	-100.0946620	normal	14405946.031	4378189.323
30175	11/17/2020	4:00:39 AM	39.5482472	-100.0946579	normal	14405946.404	4378191.149
30175	11/17/2020	3:00:08 AM	39.5484918	-100.0947297	normal	14405940.562	4378218.370
30175	11/17/2020	2:00:09 AM	39.5496737	-100.0961231	normal	14405822.433	4378351.001
30175	11/17/2020	1:00:39 AM	39.5497116	-100.0961705	normal	14405818.413	4378355.264
30175	11/17/2020	12:00:10 AM	39.5496522	-100.0959750	normal	14405835.129	4378348.461
30175	11/16/2020	11:00:09 PM	39.5497090	-100.0961746	normal	14405818.059	4378354.980
30175	11/16/2020	10:00:38 PM	39.5497249	-100.0961517	normal	14405820.049	4378356.720
30175	11/16/2020	9:00:10 PM	39.5497070	-100.0961975	normal	14405816.089	4378354.781
30175	11/16/2020	8:00:39 PM	39.5494881	-100.0955678	normal	14405869.901	4378329.824
30175	11/16/2020	7:00:09 PM	39.5549764	-100.0962109	normal	14405822.064	4378939.619
30175	11/16/2020	6:00:08 PM	39.5616454	-100.0914704	normal	14406238.322	4379674.827
30175	11/16/2020	5:00:39 PM	39.5718937	-100.0945822	normal	14405984.841	4380815.499
30175	11/16/2020	4:01:08 PM	39.5714610	-100.1053782	normal	14405056.944	4380778.813
30175	11/16/2020	3:00:08 PM	39.5714644	-100.1053136	normal	14405062.502	4380779.127
30175	11/16/2020	2:00:09 PM	39.5713053	-100.1053807	normal	14405056.517	4380761.537
30175	11/16/2020	1:00:40 PM	39.5712807	-100.1053955	normal	14405055.217	4380758.821
30175	11/16/2020	12:00:09 PM	39.5713258	-100.1053308	normal	14405060.832	4380763.759
30175	11/16/2020	11:00:09 AM	39.5713427	-100.1053283	normal	14405061.069	4380765.626
30175	11/16/2020	10:00:39 AM	39.5723992	-100.1039141	normal	14405183.982	4380881.392
30175	11/16/2020	9:00:11 AM	39.5690449	-100.1019587	normal	14405347.372	4380507.052
30175	11/16/2020	8:00:09 AM	39.5669295	-100.1001144	normal	14405502.923	4380270.332
30175	11/16/2020	7:00:38 AM	39.5662497	-100.1028916	normal	14405263.436	4380197.805
30175	11/16/2020	6:00:09 AM	39.5664074	-100.1034471	normal	14405215.931	4380215.897
30175	11/16/2020	5:00:10 AM	39.5621487	-100.1060968	normal	14404982.516	4379746.037
30175	11/16/2020	4:00:39 AM	39.5615579	-100.1044165	normal	14405126.058	4379678.699
30175	11/16/2020	3:00:08 AM	39.5614207	-100.1038111	normal	14405177.877	4379662.829
30175	11/16/2020	2:00:08 AM	39.5614293	-100.1037383	normal	14405184.143	4379663.710
30175	11/16/2020	1:00:40 AM	39.5614207	-100.1038111	normal	14405177.877	4379662.829
30175	11/16/2020	12:00:10 AM	39.5614227	-100.1037882	normal	14405179.848	4379663.029
30175	11/15/2020	11:00:09 PM	39.5632006	-100.1050321	normal	14405075.414	4379861.655
30175	11/15/2020	10:00:38 PM	39.5640030	-100.1044051	normal	14405130.366	4379950.048
30175	11/15/2020	9:00:10 PM	39.5640030	-100.1044051	normal	14405130.366	4379950.048
30175	11/15/2020	8:00:39 PM	39.5642207	-100.1037718	normal	14405185.066	4379973.553
30175	11/15/2020	7:00:12 PM	39.5640052	-100.1048027	normal	14405096.211	4379950.718
30175	11/15/2020	6:00:10 PM	39.5627270	-100.1048481	normal	14405090.571	4379808.906
30175	11/15/2020	5:00:39 PM	39.5631381	-100.1045804	normal	14405114.124	4379854.245
30175	11/15/2020	4:00:39 PM	39.5631570	-100.1048136	normal	14405094.119	4379856.593
30175	11/15/2020	3:00:11 PM	39.5646966	-100.1015470	normal	14405376.828	4380024.022
30175	11/15/2020	2:00:09 PM	39.5646704	-100.1018448	normal	14405351.208	4380021.433
30175	11/15/2020	1:00:38 PM	39.5646479	-100.1018367	normal	14405351.878	4380018.917
30175	11/15/2020	12:00:11 PM	39.5646479	-100.1018367	normal	14405351.878	4380018.917
30175	11/15/2020	11:00:09 AM	39.5649552	-100.1016032	normal	14405372.350	4380052.785
30175	11/15/2020	10:00:38 AM	39.5648009	-100.1012573	normal	14405401.853	4380035.292
30175	11/15/2020	9:00:38 AM	39.5649976	-100.1012360	normal	14405403.953	4380057.107
30175	11/15/2020	8:00:10 AM	39.5614249	-100.1035239	normal	14405202.551	4379662.988
30175	11/15/2020	7:00:38 AM	39.5609749	-100.1036271	normal	14405193.072	4379613.162
30175	11/15/2020	6:00:07 AM	39.5608942	-100.1041230	normal	14405150.367	4379604.723
30175	11/15/2020	5:00:10 AM	39.5607298	-100.1044396	normal	14405122.941	4379586.806
30175	11/15/2020	4:00:39 AM	39.5608902	-100.1036689	normal	14405189.371	4379603.800
30175	11/15/2020	3:00:15 AM	39.5611482	-100.1035772	normal	14405197.594	4379632.338
30175	11/15/2020	2:00:09 AM	39.5612235	-100.1035722	normal	14405198.126	4379640.690
30175	11/15/2020	1:00:38 AM	39.5614378	-100.1039068	normal	14405169.677	4379664.831
30175	11/15/2020	12:00:10 AM	39.5609162	-100.1041123	normal	14405151.312	4379607.154
30175	11/14/2020	11:00:09 PM	39.5608896	-100.1041500	normal	14405148.042	4379604.240
30175	11/14/2020	10:00:39 PM	39.5607815	-100.1043251	normal	14405132.851	4379592.425
30175	11/14/2020	9:00:09 PM	39.5610132	-100.1037728	normal	14405180.614	4379617.565
30175	11/14/2020	8:00:09 PM	39.5610132	-100.1037728	normal	14405180.614	4379617.565
30175	11/14/2020	7:00:40 PM	39.5610138	-100.1037916	normal	14405178.998	4379617.649
30175	11/14/2020	6:00:11 PM	39.5614539	-100.1037235	normal	14405185.444	4379666.425
30175	11/14/2020	5:00:39 PM	39.5627341	-100.1050584	normal	14405072.518	4379809.912
30175	11/14/2020	4:00:39 PM	39.5648671	-100.1012426	normal	14405403.210	4380042.630
30175	11/14/2020	3:00:12 PM	39.5649005	-100.1013170	normal	14405396.865	4380046.414
30175	11/14/2020	2:00:09 PM	39.5648206	-100.1013490	normal	14405394.007	4380037.578
30175	11/14/2020	1:00:38 PM	39.5647943	-100.1013072	normal	14405397.557	4380034.611
30175	11/14/2020	12:00:11 PM	39.5648123	-100.1013424	normal	14405394.562	4380036.644
30175	11/14/2020	11:00:08 AM	39.5647093	-100.1014284	normal	14405387.036	4380025.302
30175	11/14/2020	10:00:39 AM	39.5646974	-100.1014055	normal	14405388.988	4380023.960
30175	11/14/2020	9:00:11 AM	39.5646887	-100.1013973	normal	14405389.677	4380022.985
30175	11/14/2020	8:00:09 AM	39.5647213	-100.1021132	normal	14405328.226	4380027.355
30175	11/14/2020	7:00:38 AM	39.5614479	-100.1043731	normal	14405129.629	4379666.445
30175	11/14/2020	6:00:09 AM	39.5614651	-100.1044689	normal	14405121.430	4379668.447
30175	11/14/2020	5:00:09 AM	39.5611032	-100.1018198	normal	14405348.506	4379625.494
30175	11/14/2020	4:00:39 AM	39.5609066	-100.1015998	normal	14405367.139	4379603.438
30175	11/14/2020	3:00:10 AM	39.5608973	-100.1015728	normal	14405369.445	4379602.380
30175	11/14/2020	2:00:10 AM	39.5567507	-100.1021142	normal	14405317.299	4379142.739
30175	11/14/2020	1:00:38 AM	39.5475901	-100.0978458	normal	14405671.603	4378121.564
30175	11/14/2020	12:00:10 AM	39.5462846	-100.0972484	normal	14405721.167	4377976.044
30175	11/13/2020	11:00:38 PM	39.5471724	-100.0984855	normal	14405616.066	4378075.874
30175	11/13/2020	10:00:10 PM	39.5475109	-100.0974777	normal	14405703.120	4378112.383
30175	11/13/2020	9:00:09 PM	39.5472630	-100.0976324	normal	14405689.493	4378085.032
30175	11/13/2020	8:00:39 PM	39.5472477	-100.0976741	normal	14405685.886	4378083.376
30175	11/13/2020	7:00:10 PM	39.5473393	-100.0975031	normal	14405700.704	4378093.366
30175	11/13/2020	6:00:10 PM	39.5500522	-100.0944796	normal	14405964.161	4378391.297
30175	11/13/2020	5:00:39 PM	39.5620915	-100.0905113	normal	14406321.316	4379723.343
30175	11/13/2020	4:00:09 PM	39.5581362	-100.0945530	normal	14405968.771	4379288.577
30175	11/13/2020	3:00:10 PM	39.5581362	-100.0945530	normal	14405968.771	4379288.577
30175	11/13/2020	2:00:40 PM	39.5581527	-100.0945489	normal	14405969.144	4379290.402
30175	11/13/2020	1:00:10 PM	39.5581162	-100.0945407	normal	14405969.795	4379286.345
30175	11/13/2020	12:00:39 PM	39.5581249	-100.0945489	normal	14405969.106	4379287.319
30175	11/13/2020	11:00:08 AM	39.5581481	-100.0945759	normal	14405966.819	4379289.919
30175	11/13/2020	10:00:09 AM	39.5581640	-100.0945530	normal	14405968.808	4379291.659
30175	11/13/2020	9:00:09 AM	39.5576045	-100.0951954	normal	14405912.864	4379230.236
30175	11/13/2020	8:00:40 AM	39.5510929	-100.0940726	normal	14406000.537	4378506.367
30175	11/13/2020	7:00:38 AM	39.5628210	-100.0904488	normal	14406327.669	4379804.240
30175	11/13/2020	6:00:09 AM	39.5656989	-100.0908188	normal	14406299.753	4380124.029
30175	11/13/2020	5:00:09 AM	39.5644104	-100.0889949	normal	14406454.700	4379979.128
30175	11/13/2020	4:00:39 AM	39.5644269	-100.0889908	normal	14406455.072	4379980.953
30175	11/13/2020	3:00:10 AM	39.5644793	-100.0889760	normal	14406456.411	4379986.750
30175	11/13/2020	2:00:08 AM	39.5636899	-100.0891638	normal	14406439.219	4379899.343
30175	11/13/2020	1:00:40 AM	39.5638753	-100.0893797	normal	14406420.922	4379920.141
30175	11/13/2020	12:00:10 AM	39.5637555	-100.0917574	normal	14406216.511	4379909.317
30175	11/12/2020	11:00:10 PM	39.5642458	-100.0910355	normal	14406279.183	4379962.980
30175	11/12/2020	10:00:38 PM	39.5651838	-100.0920381	normal	14406194.317	4380068.131
30175	11/12/2020	9:00:09 PM	39.5652064	-100.0920463	normal	14406193.646	4380070.646
30175	11/12/2020	8:00:39 PM	39.5662193	-100.0922201	normal	14406180.083	4380183.253
30175	11/12/2020	7:00:10 PM	39.5659302	-100.0917318	normal	14406221.641	4380150.652
30175	11/12/2020	6:00:08 PM	39.5658315	-100.0916925	normal	14406224.877	4380139.656
30175	11/12/2020	5:00:39 PM	39.5685493	-100.0900458	normal	14406369.990	4380439.585
30175	11/12/2020	4:00:39 PM	39.5705894	-100.0894916	normal	14406420.339	4380665.430
30175	11/12/2020	3:00:09 PM	39.5692896	-100.0877602	normal	14406567.313	4380519.366
30175	11/12/2020	2:00:09 PM	39.5690730	-100.0876089	normal	14406580.015	4380495.172
30175	11/12/2020	1:00:40 PM	39.5685343	-100.0866552	normal	14406661.216	4380434.395
30175	11/12/2020	12:00:09 PM	39.5685476	-100.0866363	normal	14406662.852	4380435.852
30175	11/12/2020	11:00:10 AM	39.5685502	-100.0866323	normal	14406663.205	4380436.135
30175	11/12/2020	10:00:39 AM	39.5670473	-100.0860374	normal	14406712.286	4380268.715
30175	11/12/2020	9:00:10 AM	39.5647141	-100.0872938	normal	14406601.232	4380011.065
30175	11/12/2020	8:00:09 AM	39.5647208	-100.0873249	normal	14406598.573	4380011.840
30175	11/12/2020	7:00:38 AM	39.5644850	-100.0873422	normal	14406596.771	4379985.685
30175	11/12/2020	6:00:09 AM	39.5700495	-100.0858885	normal	14406729.104	4380601.766
30175	11/12/2020	5:00:38 AM	39.5699570	-100.0858615	normal	14406731.298	4380591.462
30175	11/12/2020	4:00:08 AM	39.5674010	-100.0856322	normal	14406747.572	4380307.545
30175	11/12/2020	3:00:09 AM	39.5651301	-100.0851147	normal	14406788.980	4380054.972
30175	11/12/2020	2:00:40 AM	39.5654714	-100.0857486	normal	14406734.983	4380093.516
30175	11/12/2020	1:00:09 AM	39.5641612	-100.0870641	normal	14406620.219	4379949.468
30175	11/12/2020	12:00:39 AM	39.5640826	-100.0903262	normal	14406339.892	4379944.134
30175	11/11/2020	11:00:08 PM	39.5658761	-100.0905454	normal	14406323.476	4380143.412
30175	11/11/2020	10:00:11 PM	39.5658874	-100.0905495	normal	14406323.141	4380144.670
30175	11/11/2020	9:00:39 PM	39.5663400	-100.0929900	normal	14406114.113	4380197.445
30175	11/11/2020	8:00:09 PM	39.5640333	-100.0922416	normal	14406175.288	4379940.659
30175	11/11/2020	7:00:38 PM	39.5639771	-100.0921418	normal	14406183.786	4379934.317
30175	11/11/2020	6:00:08 PM	39.5619312	-100.0893963	normal	14406416.887	4379704.393
30175	11/11/2020	5:00:40 PM	39.5618929	-100.0900729	normal	14406358.710	4379700.849
30175	11/11/2020	4:00:16 PM	39.5623319	-100.0921115	normal	14406184.173	4379751.696
30175	11/11/2020	3:00:08 PM	39.5624160	-100.0921146	normal	14406184.019	4379761.023
30175	11/11/2020	2:00:38 PM	39.5623074	-100.0921263	normal	14406182.872	4379748.981
30175	11/11/2020	1:00:09 PM	39.5623033	-100.0921721	normal	14406178.930	4379748.583
30175	11/11/2020	12:00:39 PM	39.5623120	-100.0921802	normal	14406178.241	4379749.557
30175	11/11/2020	11:00:13 AM	39.5623033	-100.0921721	normal	14406178.930	4379748.583
30175	11/11/2020	10:00:09 AM	39.5632903	-100.0908388	normal	14406294.793	4379856.737
30175	11/11/2020	9:00:09 AM	39.5623561	-100.0901921	normal	14406349.092	4379752.371
30175	11/11/2020	8:00:39 AM	39.5620022	-100.0902577	normal	14406342.978	4379713.165
30175	11/11/2020	7:00:09 AM	39.5619128	-100.0903264	normal	14406336.954	4379703.321
30175	11/11/2020	6:00:08 AM	39.5618451	-100.0903020	normal	14406338.964	4379695.774
30175	11/11/2020	5:00:08 AM	39.5613462	-100.0911776	normal	14406263.071	4379641.324
30175	11/11/2020	4:00:39 AM	39.5609907	-100.0916867	normal	14406218.860	4379602.389
30175	11/11/2020	3:00:31 AM	39.5609568	-100.0916744	normal	14406219.865	4379598.616
30175	11/11/2020	2:00:10 AM	39.5609635	-100.0917055	normal	14406217.206	4379599.391
30175	11/11/2020	1:00:10 AM	39.5609768	-100.0916867	normal	14406218.841	4379600.848
30175	11/11/2020	12:00:39 AM	39.5592697	-100.0885157	normal	14406488.959	4379408.087
30175	11/10/2020	11:00:08 PM	39.5589063	-100.0892783	normal	14406422.956	4379368.542
30175	11/10/2020	10:00:09 PM	39.5583783	-100.0898734	normal	14406371.124	4379310.561
30175	11/10/2020	9:00:39 PM	39.5576134	-100.0902067	normal	14406341.457	4379226.017
30175	11/10/2020	8:00:39 PM	39.5560712	-100.0894459	normal	14406404.745	4379054.071
30175	11/10/2020	7:00:10 PM	39.5563282	-100.0898008	normal	14406374.602	4379082.959
30175	11/10/2020	6:00:10 PM	39.5563827	-100.0895218	normal	14406398.643	4379088.715
30175	11/10/2020	5:00:38 PM	39.5570911	-100.0876047	normal	14406564.301	4379165.349
30175	11/10/2020	4:00:10 PM	39.5584015	-100.0880146	normal	14406530.839	4379311.206
30175	11/10/2020	3:00:38 PM	39.5586844	-100.0897955	normal	14406378.224	4379344.453
30175	11/10/2020	2:00:10 PM	39.5586957	-100.0897996	normal	14406377.889	4379345.711
30175	11/10/2020	1:00:10 PM	39.5587475	-100.0895247	normal	14406401.576	4379351.184
30175	11/10/2020	12:00:39 PM	39.5591422	-100.0898419	normal	14406374.854	4379395.315
30175	11/10/2020	11:00:09 AM	39.5588177	-100.0888832	normal	14406456.778	4379358.302
30175	11/10/2020	10:00:09 AM	39.5588218	-100.0894183	normal	14406410.816	4379359.318
30175	11/10/2020	9:00:40 AM	39.5587785	-100.0890395	normal	14406443.299	4379354.109
30175	11/10/2020	8:00:10 AM	39.5565673	-100.0883158	normal	14406502.501	4379107.952
30175	11/10/2020	7:00:09 AM	39.5555243	-100.0902110	normal	14406338.278	4378994.167
30175	11/10/2020	6:00:38 AM	39.5521259	-100.0948394	normal	14405936.046	4378621.823
30175	11/10/2020	5:00:38 AM	39.5515932	-100.0988307	normal	14405592.396	4378566.884
30175	11/10/2020	4:00:09 AM	39.5517016	-100.1003015	normal	14405466.182	4378580.452
30175	11/10/2020	3:00:08 AM	39.5554516	-100.1020303	normal	14405322.738	4378998.473
30175	11/10/2020	2:00:38 AM	39.5590723	-100.1041259	normal	14405147.629	4379402.518
30175	11/10/2020	1:00:09 AM	39.5590882	-100.1041030	normal	14405149.619	4379404.258
30175	11/10/2020	12:00:39 AM	39.5591000	-100.1041259	normal	14405147.667	4379405.600
30175	11/9/2020	11:00:09 PM	39.5590044	-100.1044237	normal	14405121.952	4379395.305
30175	11/9/2020	10:00:09 PM	39.5605195	-100.0965767	normal	14405798.135	4379555.211
30175	11/9/2020	9:00:08 PM	39.5663484	-100.0942221	normal	14406008.281	4380199.663
30175	11/9/2020	8:00:39 PM	39.5661638	-100.0938647	normal	14406038.738	4380178.804
30175	11/9/2020	7:00:38 PM	39.5662060	-100.0942058	normal	14406009.490	4380183.845
30175	11/9/2020	6:00:09 PM	39.5678315	-100.0958701	normal	14405868.724	4380365.990
30175	11/9/2020	5:00:09 PM	39.5667903	-100.1030003	normal	14405254.840	4380257.924
30175	11/9/2020	4:00:39 PM	39.5669861	-100.1004744	normal	14405472.077	4380276.999
30175	11/9/2020	3:00:09 PM	39.5669546	-100.1001185	normal	14405502.607	4380273.131
30175	11/9/2020	2:00:09 PM	39.5651770	-100.1006984	normal	14405450.378	4380076.450
30175	11/9/2020	1:00:38 PM	39.5651531	-100.1008129	normal	14405440.505	4380073.913
30175	11/9/2020	12:00:09 PM	39.5648883	-100.1012925	normal	14405398.952	4380045.031
30175	11/9/2020	11:00:08 AM	39.5648976	-100.1013195	normal	14405396.646	4380046.090
30175	11/9/2020	10:00:39 AM	39.5648863	-100.1013154	normal	14405396.981	4380044.832
30175	11/9/2020	9:00:09 AM	39.5646488	-100.1015348	normal	14405377.815	4380018.708
30175	11/9/2020	8:00:09 AM	39.5646488	-100.1015348	normal	14405377.815	4380018.708
30175	11/9/2020	7:00:38 AM	39.5646941	-100.1022130	normal	14405319.615	4380024.450
30175	11/9/2020	6:00:09 AM	39.5629052	-100.1047728	normal	14405097.283	4379828.604
30175	11/9/2020	5:00:38 AM	39.5614501	-100.1036090	normal	14405195.279	4379665.880
30175	11/9/2020	4:00:09 AM	39.5614414	-100.1036008	normal	14405195.968	4379664.906
30175	11/9/2020	3:00:10 AM	39.5613500	-100.1036115	normal	14405194.928	4379654.769
30175	11/9/2020	2:00:40 AM	39.5606558	-100.1041443	normal	14405148.210	4379578.284
30175	11/9/2020	1:00:09 AM	39.5606451	-100.1041590	normal	14405146.929	4379577.111
30175	11/9/2020	12:00:39 AM	39.5606691	-100.1041255	normal	14405149.845	4379579.741
30175	11/8/2020	11:00:10 PM	39.5607604	-100.1043561	normal	14405130.153	4379590.118
30175	11/8/2020	10:00:09 PM	39.5604887	-100.1049649	normal	14405077.484	4379560.608
30175	11/8/2020	9:00:10 PM	39.5610967	-100.1030315	normal	14405244.406	4379626.047
30175	11/8/2020	8:00:39 PM	39.5611271	-100.1031084	normal	14405237.842	4379629.506
30175	11/8/2020	7:00:08 PM	39.5606714	-100.1037009	normal	14405186.325	4379579.554
30175	11/8/2020	6:00:38 PM	39.5610858	-100.1046907	normal	14405101.856	4379626.589
30175	11/8/2020	5:00:10 PM	39.5649465	-100.1004661	normal	14405470.016	4380050.621
30175	11/8/2020	4:00:39 PM	39.5650106	-100.1001347	normal	14405498.572	4380057.383
30175	11/8/2020	3:00:10 PM	39.5650106	-100.1001347	normal	14405498.572	4380057.383
30175	11/8/2020	2:00:10 PM	39.5649834	-100.1001536	normal	14405496.918	4380054.385
30175	11/8/2020	1:00:38 PM	39.5649814	-100.1001765	normal	14405494.947	4380054.185
30175	11/8/2020	12:00:10 PM	39.5647433	-100.1012802	normal	14405399.807	4380028.929
30175	11/8/2020	11:00:09 AM	39.5647065	-100.1015928	normal	14405372.905	4380025.165
30175	11/8/2020	10:00:39 AM	39.5647455	-100.1015969	normal	14405372.608	4380029.505
30175	11/8/2020	9:00:10 AM	39.5647361	-100.1018113	normal	14405354.181	4380028.687
30175	11/8/2020	8:00:08 AM	39.5656648	-100.0990774	normal	14405590.286	4380128.879
30175	11/8/2020	7:00:40 AM	39.5621387	-100.0910046	normal	14406278.999	4379729.097
30175	11/8/2020	6:00:09 AM	39.5620539	-100.0901432	normal	14406352.888	4379718.785
30175	11/8/2020	5:00:10 AM	39.5622448	-100.0892079	normal	14406433.488	4379738.998
30175	11/8/2020	4:00:38 AM	39.5622654	-100.0892390	normal	14406430.847	4379741.314
30175	11/8/2020	3:00:10 AM	39.5574265	-100.0968357	normal	14405771.705	4379212.200
30175	11/8/2020	2:00:39 AM	39.5630004	-100.1042958	normal	14405138.391	4379838.668
30175	11/8/2020	1:00:10 AM	39.5627876	-100.1045004	normal	14405120.525	4379815.259
30175	11/8/2020	12:00:10 AM	39.5614255	-100.1036237	normal	14405193.978	4379663.165
30175	11/7/2020	11:00:09 PM	39.5614229	-100.1036278	normal	14405193.624	4379662.882
30175	11/7/2020	10:00:40 PM	39.5611761	-100.1032393	normal	14405226.666	4379635.082
30175	11/7/2020	9:00:09 PM	39.5607232	-100.1036673	normal	14405189.280	4379585.266
30175	11/7/2020	8:00:39 PM	39.5607284	-100.1036591	normal	14405189.988	4379585.833
30175	11/7/2020	7:00:36 PM	39.5607360	-100.1047914	normal	14405092.728	4379587.874
30175	11/7/2020	6:00:10 PM	39.5659678	-100.0987435	normal	14405619.382	4380162.163
30175	11/7/2020	5:00:36 PM	39.5647393	-100.1013261	normal	14405395.865	4380028.530
30175	11/7/2020	4:00:36 PM	39.5647665	-100.1013072	normal	14405397.519	4380031.529
30175	11/7/2020	3:00:09 PM	39.5647824	-100.1012843	normal	14405399.509	4380033.269
30175	11/7/2020	2:00:36 PM	39.5647598	-100.1012762	normal	14405400.180	4380030.753
30175	11/7/2020	1:00:07 PM	39.5647398	-100.1010863	normal	14405416.462	4380028.331
30175	11/7/2020	12:01:39 PM			normal	31166021.445	0.000
30175	11/7/2020	11:00:10 AM	39.5647298	-100.1014594	normal	14405384.394	4380027.618
30175	11/7/2020	10:00:39 AM	39.5647326	-100.1012950	normal	14405398.525	4380027.755
30175	11/7/2020	9:00:09 AM	39.5649390	-100.1008989	normal	14405432.828	4380050.242
30175	11/7/2020	8:00:10 AM	39.5649487	-100.1002829	normal	14405485.764	4380050.674
30175	11/7/2020	7:00:38 AM	39.5590951	-100.0973136	normal	14405732.904	4379397.892
30175	11/7/2020	6:00:08 AM	39.5489106	-100.0987221	normal	14405598.092	4378269.035
30175	11/7/2020	5:00:08 AM	39.5486422	-100.0989267	normal	14405580.151	4378239.460
30175	11/7/2020	4:00:38 AM	39.5487235	-100.0981275	normal	14405648.928	4378247.652
30175	11/7/2020	3:00:09 AM	39.5482787	-100.0975609	normal	14405697.015	4378197.683
30175	11/7/2020	2:00:39 AM	39.5482900	-100.0975649	normal	14405696.679	4378198.940
30175	11/7/2020	1:00:10 AM	39.5478178	-100.0981614	normal	14405644.790	4378147.163
30175	11/7/2020	12:00:08 AM	39.5481832	-100.0985204	normal	14405614.442	4378188.097
30175	11/6/2020	11:00:38 PM	39.5477802	-100.0981156	normal	14405648.675	4378142.936
30175	11/6/2020	10:00:09 PM	39.5477848	-100.0980886	normal	14405651.000	4378143.420
30175	11/6/2020	9:00:09 PM	39.5477966	-100.0981115	normal	14405649.048	4378144.762
30175	11/6/2020	8:00:39 PM	39.5483307	-100.0979477	normal	14405663.844	4378203.866
30175	11/6/2020	7:00:40 PM	39.5495327	-100.0977902	normal	14405679.005	4378337.104
30175	11/6/2020	6:00:09 PM	39.5572867	-100.0959931	normal	14405843.903	4379195.806
30175	11/6/2020	5:00:40 PM	39.5576411	-100.0902067	normal	14406341.494	4379229.099
30175	11/6/2020	4:00:08 PM	39.5574888	-100.0900636	normal	14406353.581	4379212.044
30175	11/6/2020	3:00:08 PM	39.5574775	-100.0900595	normal	14406353.916	4379210.786
30175	11/6/2020	2:00:39 PM	39.5574662	-100.0900555	normal	14406354.251	4379209.529
30175	11/6/2020	1:00:13 PM	39.5574400	-100.0900947	normal	14406350.847	4379206.654
30175	11/6/2020	12:00:10 PM	39.5574995	-100.0900489	normal	14406354.863	4379213.217
30175	11/6/2020	11:00:08 AM	39.5574744	-100.0900448	normal	14406355.180	4379210.418
30175	11/6/2020	10:00:39 AM	39.5574769	-100.0900407	normal	14406355.533	4379210.702
30175	11/6/2020	9:00:13 AM	39.5570101	-100.0903878	normal	14406325.083	4379159.252
30175	11/6/2020	8:00:08 AM	39.5562728	-100.0912038	normal	14406253.990	4379078.270
30175	11/6/2020	7:00:38 AM	39.5496434	-100.0962082	normal	14405815.086	4378347.726
30175	11/6/2020	6:00:09 AM	39.5458795	-100.0967856	normal	14405760.384	4377930.592
30175	11/6/2020	5:00:08 AM	39.5460830	-100.0973761	normal	14405709.921	4377953.801
30175	11/6/2020	4:00:38 AM	39.5460242	-100.0972804	normal	14405718.065	4377947.174
30175	11/6/2020	3:00:09 AM	39.5459922	-100.0965835	normal	14405777.899	4377942.891
30175	11/6/2020	2:00:39 AM	39.5468550	-100.0964310	normal	14405792.169	4378038.494
30175	11/6/2020	1:00:09 AM	39.5468689	-100.0964310	normal	14405792.188	4378040.035
30175	11/6/2020	12:00:09 AM	39.5468709	-100.0964081	normal	14405794.159	4378040.234
30175	11/5/2020	11:00:40 PM	39.5472928	-100.0958844	normal	14405839.726	4378086.506
30175	11/5/2020	10:00:09 PM	39.5537023	-100.0957917	normal	14405856.357	4378797.773
30175	11/5/2020	9:00:09 PM	39.5560537	-100.0956517	normal	14405871.565	4379058.599
30175	11/5/2020	8:00:39 PM	39.5560557	-100.0956288	normal	14405873.536	4379058.799
30175	11/5/2020	7:00:09 PM	39.5561318	-100.0963044	normal	14405815.595	4379067.945
30175	11/5/2020	6:00:09 PM	39.5622727	-100.0909334	normal	14406285.300	4379743.889
30175	11/5/2020	5:00:40 PM	39.5621685	-100.0909817	normal	14406281.007	4379732.379
30175	11/5/2020	4:00:09 PM	39.5618173	-100.0909466	normal	14406283.553	4379693.359
30175	11/5/2020	3:00:10 PM	39.5617240	-100.0909165	normal	14406286.012	4379682.973
30175	11/5/2020	2:00:38 PM	39.5617260	-100.0908936	normal	14406287.983	4379683.173
30175	11/5/2020	1:00:10 PM	39.5617486	-100.0909017	normal	14406287.313	4379685.688
30175	11/5/2020	12:00:56 PM	39.5599504	-100.0909508	normal	14406280.673	4379486.167
30175	11/5/2020	11:00:11 AM	39.5597442	-100.0911056	normal	14406267.102	4379463.440
30175	11/5/2020	10:00:10 AM	39.5597421	-100.0910475	normal	14406272.086	4379463.148
30175	11/5/2020	9:00:39 AM	39.5597832	-100.0911097	normal	14406266.804	4379467.780
30175	11/5/2020	8:00:09 AM	39.5600469	-100.0919956	normal	14406191.054	4379497.969
30175	11/5/2020	7:00:10 AM	39.5509998	-100.0985577	normal	14405615.047	4378500.737
30175	11/5/2020	6:00:38 AM	39.5493544	-100.0989289	normal	14405580.926	4378318.503
30175	11/5/2020	5:00:09 AM	39.5488123	-100.0992653	normal	14405551.291	4378258.694
30175	11/5/2020	4:00:39 AM	39.5487452	-100.0993406	normal	14405544.730	4378251.326
30175	11/5/2020	3:00:15 AM	39.5487267	-100.0993676	normal	14405542.387	4378249.302
30175	11/5/2020	2:00:09 AM	39.5486727	-100.0986813	normal	14405601.275	4378242.588
30175	11/5/2020	1:00:38 AM	39.5498177	-100.0985656	normal	14405612.773	4378369.546
30175	11/5/2020	12:00:09 AM	39.5506208	-100.0995223	normal	14405531.660	4378459.683
30175	11/4/2020	11:00:10 PM	39.5508213	-100.0998568	normal	14405503.192	4378482.283
30175	11/4/2020	10:00:38 PM	39.5508372	-100.0998339	normal	14405505.182	4378484.024
30175	11/4/2020	9:00:10 PM	39.5508074	-100.0998568	normal	14405503.173	4378480.742
30175	11/4/2020	8:00:39 PM	39.5508383	-100.0998715	normal	14405501.948	4378484.193
30175	11/4/2020	7:00:40 PM	39.5516461	-100.0990761	normal	14405571.385	4378573.005
30175	11/4/2020	6:00:09 PM	39.5556365	-100.0964550	normal	14405801.983	4379013.135
30175	11/4/2020	5:00:09 PM	39.5581770	-100.0949358	normal	14405935.935	4379293.503
30175	11/4/2020	4:00:39 PM	39.5582282	-100.0945611	normal	14405968.194	4379298.798
30175	11/4/2020	3:00:11 PM	39.5582239	-100.0945087	normal	14405972.691	4379298.262
30175	11/4/2020	2:00:09 PM	39.5582790	-100.0943295	normal	14405988.160	4379304.195
30175	11/4/2020	1:00:33 PM	39.5582421	-100.0945611	normal	14405968.213	4379300.339
30175	11/4/2020	12:00:08 PM	39.5582395	-100.0945652	normal	14405967.859	4379300.056
30175	11/4/2020	11:00:40 AM	39.5582476	-100.0945545	normal	14405968.787	4379300.946
30175	11/4/2020	10:00:10 AM	39.5582694	-100.0946233	normal	14405962.912	4379303.430
30175	11/4/2020	9:00:09 AM	39.5576911	-100.0944689	normal	14405975.394	4379239.087
30175	11/4/2020	8:00:39 AM	39.5525243	-100.0955125	normal	14405878.756	4378666.740
30175	11/4/2020	7:00:08 AM	39.5498838	-100.0961639	normal	14405819.213	4378374.365
30175	11/4/2020	6:00:09 AM	39.5474960	-100.0981018	normal	14405649.476	4378111.382
30175	11/4/2020	5:00:38 AM	39.5474713	-100.0983578	normal	14405627.444	4378108.907
30175	11/4/2020	4:00:10 AM	39.5475257	-100.0984011	normal	14405623.797	4378114.995
30175	11/4/2020	3:00:10 AM	39.5476734	-100.0981680	normal	14405644.028	4378131.144
30175	11/4/2020	2:00:39 AM	39.5473966	-100.0979628	normal	14405661.285	4378100.209
30175	11/4/2020	1:00:09 AM	39.5479444	-100.0962343	normal	14405810.548	4378159.194
30175	11/4/2020	12:00:08 AM	39.5500616	-100.0976346	normal	14405693.093	4378395.640
30175	11/3/2020	11:00:40 PM	39.5500717	-100.0975201	normal	14405702.947	4378396.636
30175	11/3/2020	10:00:09 PM	39.5501129	-100.0973409	normal	14405718.397	4378401.028
30175	11/3/2020	9:00:08 PM	39.5508289	-100.0977799	normal	14405681.649	4378480.947
30175	11/3/2020	8:00:38 PM	39.5508063	-100.0977717	normal	14405682.320	4378478.432
30175	11/3/2020	7:00:39 PM	39.5513637	-100.0974746	normal	14405708.605	4378539.989
30175	11/3/2020	6:00:39 PM	39.5583840	-100.0946396	normal	14405961.666	4379316.167
30175	11/3/2020	5:00:15 PM	39.5596475	-100.0910435	normal	14406272.309	4379452.643
30175	11/3/2020	4:00:08 PM	39.5596356	-100.0910205	normal	14406274.261	4379451.301
30175	11/3/2020	3:00:40 PM	39.5597581	-100.0911056	normal	14406267.121	4379464.982
30175	11/3/2020	2:00:12 PM	39.5597832	-100.0911097	normal	14406266.804	4379467.780
30175	11/3/2020	1:00:10 PM	39.5597945	-100.0911137	normal	14406266.469	4379469.038
30175	11/3/2020	12:00:39 PM	39.5597693	-100.0911097	normal	14406266.786	4379466.239
30175	11/3/2020	11:00:09 AM	39.5598053	-100.0912766	normal	14406252.490	4379470.403
30175	11/3/2020	10:00:09 AM	39.5598366	-100.0912929	normal	14406251.131	4379473.893
30175	11/3/2020	9:00:38 AM	39.5598452	-100.0915424	normal	14406229.711	4379475.107
30175	11/3/2020	8:00:11 AM	39.5563649	-100.0949848	normal	14405929.276	4379092.440
30175	11/3/2020	7:00:38 AM	39.5514554	-100.0956593	normal	14405864.692	4378548.263
30175	11/3/2020	6:00:09 AM	39.5471895	-100.0958722	normal	14405840.638	4378075.027
30175	11/3/2020	5:00:09 AM	39.5444014	-100.0965154	normal	14405781.596	4377766.266
30175	11/3/2020	4:00:39 AM	39.5436515	-100.0963865	normal	14405791.661	4377682.906
30175	11/3/2020	3:00:13 AM	39.5436449	-100.0964364	normal	14405787.366	4377682.223
30175	11/3/2020	2:00:10 AM	39.5436304	-100.0963366	normal	14405795.919	4377680.505
30175	11/3/2020	1:00:38 AM	39.5436422	-100.0963595	normal	14405793.967	4377681.847
30175	11/3/2020	12:00:10 AM	39.5436304	-100.0963366	normal	14405795.919	4377680.505
30175	11/2/2020	11:00:09 PM	39.5464352	-100.0970127	normal	14405741.618	4377992.513
30175	11/2/2020	10:00:39 PM	39.5479789	-100.0962653	normal	14405807.926	4378163.051
30175	11/2/2020	9:00:09 PM	39.5474439	-100.0976340	normal	14405689.603	4378105.107
30175	11/2/2020	8:00:09 PM	39.5474352	-100.0976258	normal	14405690.292	4378104.134
30175	11/2/2020	7:00:39 PM	39.5474436	-100.0968913	normal	14405753.416	4378104.304
30175	11/2/2020	6:00:08 PM	39.5498961	-100.0966726	normal	14405775.528	4378376.260
30175	11/2/2020	5:00:10 PM	39.5582987	-100.0943402	normal	14405987.270	4379306.388
30175	11/2/2020	4:00:37 PM	39.5581821	-100.0943468	normal	14405986.546	4379293.452
30175	11/2/2020	3:00:08 PM	39.5580599	-100.0942633	normal	14405993.552	4379279.811
30175	11/2/2020	2:00:39 PM	39.5581714	-100.0943615	normal	14405985.264	4379292.279
30175	11/2/2020	1:00:15 PM	39.5581939	-100.0943697	normal	14405984.594	4379294.794
30175	11/2/2020	12:00:08 PM	39.5581960	-100.0943468	normal	14405986.564	4379294.993
30175	11/2/2020	11:00:40 AM	39.5582072	-100.0943509	normal	14405986.229	4379296.251
30175	11/2/2020	10:00:10 AM	39.5580179	-100.0941808	normal	14406000.585	4379275.055
30175	11/2/2020	9:00:09 AM	39.5572025	-100.0939251	normal	14406021.453	4379184.295
30175	11/2/2020	8:00:38 AM	39.5551292	-100.0896337	normal	14406387.349	4378949.711
30175	11/2/2020	7:00:07 AM	39.5534266	-100.0910293	normal	14406265.153	4378762.201
30175	11/2/2020	6:00:38 AM	39.5504271	-100.0855983	normal	14406727.741	4378423.660
30175	11/2/2020	5:00:10 AM	39.5484012	-100.0895218	normal	14406387.917	4378202.886
30175	11/2/2020	4:01:08 AM	39.5487534	-100.0894806	normal	14406391.927	4378241.930
30175	11/2/2020	3:00:08 AM	39.5484915	-100.0894734	normal	14406392.191	4378212.854
30175	11/2/2020	2:00:39 AM	39.5481532	-100.0899178	normal	14406353.558	4378175.775
30175	11/2/2020	1:00:10 AM	39.5481877	-100.0899488	normal	14406350.936	4378179.632
30175	11/2/2020	12:00:10 AM	39.5480754	-100.0911522	normal	14406247.393	4378168.424
30175	11/1/2020	11:00:09 PM	39.5478953	-100.0910091	normal	14406259.443	4378148.287
30175	11/1/2020	10:00:39 PM	39.5479659	-100.0913690	normal	14406228.615	4378156.495
30175	11/1/2020	9:00:09 PM	39.5492580	-100.0914043	normal	14406227.319	4378299.939
30175	11/1/2020	8:00:09 PM	39.5492487	-100.0913773	normal	14406229.624	4378298.881
30175	11/1/2020	7:00:39 PM	39.5492513	-100.0913733	normal	14406229.978	4378299.165
30175	11/1/2020	6:00:09 PM	39.5508268	-100.0899197	normal	14406356.990	4378472.510
30175	11/1/2020	5:00:40 PM	39.5559219	-100.0874147	normal	14406579.055	4379035.383
30175	11/1/2020	4:00:10 PM	39.5562583	-100.0887185	normal	14406467.493	4379074.071
30175	11/1/2020	3:00:09 PM	39.5561911	-100.0887128	normal	14406467.886	4379066.610
30175	11/1/2020	2:00:39 PM	39.5561653	-100.0886899	normal	14406469.819	4379063.726
30175	11/1/2020	1:00:09 PM	39.5562200	-100.0887505	normal	14406464.689	4379069.861
30175	11/1/2020	12:00:09 PM	39.5562314	-100.0888355	normal	14406457.399	4379071.211
30175	11/1/2020	11:00:40 AM	39.5562522	-100.0887062	normal	14406468.535	4379073.380
30175	11/1/2020	10:00:09 AM	39.5562357	-100.0887103	normal	14406468.163	4379071.555
30175	11/1/2020	9:00:09 AM	39.5562455	-100.0886752	normal	14406471.195	4379072.606
30175	11/1/2020	8:00:38 AM	39.5532433	-100.0916126	normal	14406214.786	4378742.461
30175	11/1/2020	7:00:09 AM	39.5507740	-100.0958323	normal	14405848.914	4378472.819
30175	11/1/2020	6:00:39 AM	39.5549062	-100.0934827	normal	14406056.357	4378928.977
30175	11/1/2020	5:00:11 AM	39.5594179	-100.0913316	normal	14406247.249	4379427.464
30175	11/1/2020	4:00:08 AM	39.5597911	-100.0911784	normal	14406260.911	4379468.724
30175	11/1/2020	3:00:09 AM	39.5611817	-100.0921546	normal	14406178.921	4379624.078
30175	11/1/2020	2:00:39 AM	39.5611533	-100.0921357	normal	14406180.501	4379620.911
30175	11/1/2020	1:00:10 AM	39.5629183	-100.0913520	normal	14406250.210	4379815.978
30175	11/1/2020	1:00:08 AM	39.5668857	-100.1009596	normal	14405430.261	4380266.368
30175	11/1/2020	12:00:38 AM	39.5666044	-100.1033464	normal	14405224.851	4380237.659
30175	10/31/2020	11:00:10 PM	39.5664820	-100.1032614	normal	14405231.991	4380223.979
30175	10/31/2020	10:00:09 PM	39.5664741	-100.1031116	normal	14405244.841	4380222.942
30175	10/31/2020	9:00:40 PM	39.5664983	-100.1029177	normal	14405261.534	4380225.427
30175	10/31/2020	8:00:39 PM	39.5665431	-100.1029324	normal	14405260.328	4380230.417
30175	10/31/2020	7:00:38 PM	39.5664896	-100.1034905	normal	14405212.321	4380225.069
30175	10/31/2020	6:00:38 PM	39.5647108	-100.1020485	normal	14405333.765	4380026.128
30175	10/31/2020	5:00:09 PM	39.5649295	-100.1013546	normal	14405393.669	4380049.664
30175	10/31/2020	4:00:08 PM	39.5649346	-100.1013465	normal	14405394.377	4380050.230
30175	10/31/2020	3:00:39 PM	39.5647711	-100.1012802	normal	14405399.844	4380032.011
30175	10/31/2020	2:00:40 PM	39.5647271	-100.1012049	normal	14405406.254	4380027.052
30175	10/31/2020	1:00:09 PM	39.5647590	-100.1012401	normal	14405403.278	4380030.626
30175	10/31/2020	12:00:10 PM	39.5647630	-100.1011133	normal	14405414.175	4380030.931
30175	10/31/2020	11:00:38 AM	39.5647552	-100.1013032	normal	14405397.855	4380030.271
30175	10/31/2020	10:00:38 AM	39.5647046	-100.1013744	normal	14405391.667	4380024.726
30175	10/31/2020	9:00:38 AM	39.5647218	-100.1015511	normal	14405376.511	4380026.821
30175	10/31/2020	8:00:10 AM	39.5612003	-100.1020612	normal	14405327.906	4379636.522
30175	10/31/2020	7:00:39 AM	39.5612229	-100.1020693	normal	14405327.236	4379639.037
30175	10/31/2020	6:00:11 AM	39.5530401	-100.1032778	normal	14405212.280	4378732.142
30175	10/31/2020	5:00:09 AM	39.5502410	-100.0997253	normal	14405513.703	4378417.740
30175	10/31/2020	4:00:38 AM	39.5500014	-100.0993867	normal	14405542.468	4378390.800
30175	10/31/2020	3:00:08 AM	39.5501205	-100.0987143	normal	14405600.404	4378403.309
30175	10/31/2020	2:00:38 AM	39.5495732	-100.0986556	normal	14405604.705	4378342.509
30175	10/31/2020	1:00:11 AM	39.5499787	-100.0995389	normal	14405529.362	4378388.432
30175	10/31/2020	12:00:08 AM	39.5499683	-100.0995552	normal	14405527.945	4378387.296
30175	10/30/2020	11:00:39 PM	39.5499683	-100.0995552	normal	14405527.945	4378387.296
30175	10/30/2020	10:00:10 PM	39.5502891	-100.0993359	normal	14405547.225	4378422.667
30175	10/30/2020	9:00:09 PM	39.5521621	-100.0991995	normal	14405561.488	4378630.408
30175	10/30/2020	8:00:39 PM	39.5559392	-100.1019729	normal	14405328.332	4379052.524
30175	10/30/2020	7:00:14 PM	39.5573938	-100.0963612	normal	14405812.424	4379208.070
30175	10/30/2020	6:00:08 PM	39.5623991	-100.0901503	normal	14406352.736	4379757.110
30175	10/30/2020	5:00:39 PM	39.5620878	-100.0901554	normal	14406351.883	4379722.558
30175	10/30/2020	4:00:08 PM	39.5620383	-100.0901676	normal	14406350.766	4379717.084
30175	10/30/2020	3:00:08 PM	39.5622293	-100.0900546	normal	14406360.730	4379738.155
30175	10/30/2020	2:00:38 PM	39.5620725	-100.0901971	normal	14406348.277	4379720.902
30175	10/30/2020	1:00:09 PM	39.5620355	-100.0902511	normal	14406343.590	4379716.854
30175	10/30/2020	12:00:09 PM	39.5617504	-100.0906202	normal	14406311.500	4379685.603
30175	10/30/2020	11:00:39 AM	39.5618502	-100.0905352	normal	14406318.940	4379696.581
30175	10/30/2020	10:00:09 AM	39.5619153	-100.0904827	normal	14406323.531	4379703.751
30175	10/30/2020	9:00:08 AM	39.5598319	-100.0915612	normal	14406228.075	4379473.650
30175	10/30/2020	8:00:40 AM	39.5548090	-100.0931605	normal	14406083.913	4378917.856
30175	10/30/2020	7:00:11 AM	39.5450413	-100.0941350	normal	14405987.006	4377834.798
30175	10/30/2020	6:00:08 AM	39.5441957	-100.0961082	normal	14405816.311	4377743.006
30175	10/30/2020	5:00:40 AM	39.5445427	-100.0983001	normal	14405628.440	4377783.815
30175	10/30/2020	4:00:11 AM	39.5446579	-100.0983352	normal	14405625.576	4377796.637
30175	10/30/2020	3:00:39 AM	39.5446625	-100.0983892	normal	14405620.945	4377797.211
30175	10/30/2020	2:00:12 AM	39.5446811	-100.0984431	normal	14405616.333	4377799.328
30175	10/30/2020	1:00:09 AM	39.5447648	-100.0981225	normal	14405644.000	4377808.282
30175	10/30/2020	12:00:09 AM	39.5442547	-100.0969465	normal	14405744.354	4377750.434
30175	10/29/2020	11:00:39 PM	39.5447174	-100.0965644	normal	14405777.818	4377801.393
30175	10/29/2020	10:00:09 PM	39.5473894	-100.0979129	normal	14405665.562	4378099.350
30175	10/29/2020	9:00:09 PM	39.5474053	-100.0978900	normal	14405667.551	4378101.091
30175	10/29/2020	8:00:39 PM	39.5480105	-100.0972829	normal	14405720.538	4378167.630
30175	10/29/2020	7:00:09 PM	39.5496030	-100.0943604	normal	14405973.797	4378341.316
30175	10/29/2020	6:00:38 PM	39.5562325	-100.0891955	normal	14406426.478	4379071.713
30175	10/29/2020	5:00:07 PM	39.5562076	-100.0887897	normal	14406461.303	4379068.527
30175	10/29/2020	4:00:09 PM	39.5562322	-100.0887750	normal	14406462.604	4379071.242
30175	10/29/2020	3:00:40 PM	39.5562403	-100.0886833	normal	14406470.487	4379072.038
30175	10/29/2020	2:00:10 PM	39.5562409	-100.0887022	normal	14406468.870	4379072.123
30175	10/29/2020	1:00:39 PM	39.5563496	-100.0886268	normal	14406475.488	4379084.115
30175	10/29/2020	12:00:14 PM	39.5563801	-100.0887037	normal	14406468.924	4379087.574
30175	10/29/2020	11:00:10 AM	39.5564535	-100.0881580	normal	14406515.908	4379095.153
30175	10/29/2020	10:00:09 AM	39.5566576	-100.0887674	normal	14406463.827	4379118.446
30175	10/29/2020	9:00:38 AM	39.5566417	-100.0887903	normal	14406461.838	4379116.705
30175	10/29/2020	8:00:10 AM	39.5570578	-100.0876113	normal	14406563.688	4379161.661
30175	10/29/2020	7:00:39 AM	39.5615359	-100.0893015	normal	14406424.494	4379660.417
30175	10/29/2020	6:00:11 AM	39.5537703	-100.0975587	normal	14405704.638	4378807.173
30175	10/29/2020	5:00:09 AM	39.5537130	-100.0979211	normal	14405673.422	4378801.187
30175	10/29/2020	4:00:40 AM	39.5537130	-100.0979211	normal	14405673.422	4378801.187
30175	10/29/2020	3:00:10 AM	39.5537109	-100.0979440	normal	14405671.451	4378800.988
30175	10/29/2020	2:00:08 AM	39.5536056	-100.0979547	normal	14405670.392	4378789.310
30175	10/29/2020	1:00:57 AM	39.5500255	-100.0990309	normal	14405573.073	4378393.098
30175	10/29/2020	12:00:09 AM	39.5488283	-100.0980980	normal	14405651.604	4378259.245
30175	10/28/2020	11:00:10 PM	39.5481003	-100.0999248	normal	14405493.658	4378180.362
30175	10/28/2020	10:00:38 PM	39.5481008	-100.0999436	normal	14405492.041	4378180.447
30175	10/28/2020	9:00:09 PM	39.5483542	-100.1006044	normal	14405435.606	4378209.260
30175	10/28/2020	8:00:10 PM	39.5463604	-100.1012121	normal	14405380.687	4377988.620
30175	10/28/2020	7:00:39 PM	39.5444881	-100.1017068	normal	14405335.637	4377781.343
30175	10/28/2020	6:00:40 PM	39.5448715	-100.0988921	normal	14405578.012	4377820.933
30175	10/28/2020	5:00:08 PM	39.5448809	-100.0986778	normal	14405596.438	4377821.752
30175	10/28/2020	4:00:09 PM	39.5449852	-100.0983882	normal	14405621.463	4377833.021
30175	10/28/2020	3:00:40 PM	39.5450078	-100.0983964	normal	14405620.793	4377835.536
30175	10/28/2020	2:00:09 PM	39.5450329	-100.0984005	normal	14405620.476	4377838.335
30175	10/28/2020	1:00:39 PM	39.5449826	-100.0983923	normal	14405621.109	4377832.737
30175	10/28/2020	12:00:10 PM	39.5450860	-100.0984855	normal	14405613.242	4377844.308
30175	10/28/2020	11:00:09 AM	39.5451302	-100.0984814	normal	14405613.652	4377849.217
30175	10/28/2020	10:00:08 AM	39.5451381	-100.0985501	normal	14405607.759	4377850.161
30175	10/28/2020	9:00:38 AM	39.5451713	-100.0993656	normal	14405537.735	4377854.706
30175	10/28/2020	8:00:08 AM	39.5446560	-100.0999228	normal	14405489.157	4377798.098
30175	10/28/2020	7:00:36 AM	39.5437071	-100.0999174	normal	14405488.331	4377692.779
30175	10/28/2020	6:00:10 AM	39.5435624	-100.0989228	normal	14405573.597	4377675.669
30175	10/28/2020	5:00:10 AM	39.5446029	-100.0983540	normal	14405623.884	4377790.556
30175	10/28/2020	4:00:09 AM	39.5446420	-100.0983581	normal	14405623.587	4377794.896
30175	10/28/2020	3:00:38 AM	39.5449427	-100.0985297	normal	14405609.247	4377828.459
30175	10/28/2020	2:00:09 AM	39.5447984	-100.0986173	normal	14405601.529	4377812.532
30175	10/28/2020	1:00:39 AM	39.5447169	-100.0983515	normal	14405624.254	4377803.207
30175	10/28/2020	12:00:09 AM	39.5448410	-100.0970093	normal	14405739.756	4377815.574
30175	10/27/2020	11:00:10 PM	39.5473282	-100.0982417	normal	14405637.225	4378092.911
30175	10/27/2020	10:00:38 PM	39.5474295	-100.0982769	normal	14405634.343	4378104.191
30175	10/27/2020	9:00:10 PM	39.5474130	-100.0982810	normal	14405633.970	4378102.366
30175	10/27/2020	8:00:10 PM	39.5478687	-100.0985106	normal	14405614.852	4378153.176
30175	10/27/2020	7:00:39 PM	39.5480487	-100.0959446	normal	14405835.573	4378170.464
30175	10/27/2020	6:00:38 PM	39.5487645	-100.0940777	normal	14405996.953	4378247.956
30175	10/27/2020	5:00:09 PM	39.5549641	-100.0905917	normal	14406304.816	4378932.381
30175	10/27/2020	4:00:09 PM	39.5556525	-100.0905480	normal	14406309.496	4379008.739
30175	10/27/2020	3:00:35 PM	39.5556756	-100.0905750	normal	14406307.209	4379011.338
30175	10/27/2020	2:00:10 PM	39.5556467	-100.0906340	normal	14406302.099	4379008.187
30175	10/27/2020	1:00:39 PM	39.5556597	-100.0905979	normal	14406305.219	4379009.598
30175	10/27/2020	12:00:10 PM	39.5559189	-100.0904473	normal	14406318.511	4379038.206
30175	10/27/2020	11:00:10 AM	39.5559374	-100.0904203	normal	14406320.854	4379040.230
30175	10/27/2020	10:00:09 AM	39.5559441	-100.0904513	normal	14406318.194	4379041.005
30175	10/27/2020	9:00:40 AM	39.5547934	-100.0919596	normal	14406187.067	4378914.871
30175	10/27/2020	8:00:56 AM	39.5545789	-100.0926076	normal	14406131.105	4378891.734
30175	10/27/2020	7:00:09 AM	39.5496416	-100.1005050	normal	14405445.896	4378352.038
30175	10/27/2020	6:00:08 AM	39.5496642	-100.1005132	normal	14405445.225	4378354.553
30175	10/27/2020	5:00:38 AM	39.5496416	-100.1005050	normal	14405445.896	4378352.038
30175	10/27/2020	4:00:10 AM	39.5496179	-100.1004592	normal	14405449.799	4378349.354
30175	10/27/2020	3:00:38 AM	39.5490332	-100.1007752	normal	14405421.859	4378284.799
30175	10/27/2020	2:00:09 AM	39.5450809	-100.1005582	normal	14405435.139	4377845.928
30175	10/27/2020	1:00:39 AM	39.5438122	-100.0994863	normal	14405525.516	4377703.986
30175	10/27/2020	12:00:09 AM	39.5449722	-100.0980054	normal	14405654.336	4377831.178
30175	10/26/2020	11:00:09 PM	39.5449907	-100.0979785	normal	14405656.680	4377833.203
30175	10/26/2020	10:00:40 PM	39.5449669	-100.0979327	normal	14405660.584	4377830.518
30175	10/26/2020	9:00:17 PM	39.5450747	-100.0984814	normal	14405613.577	4377843.051
30175	10/26/2020	8:00:10 PM	39.5452855	-100.0982188	normal	14405636.428	4377866.169
30175	10/26/2020	7:00:39 PM	39.5451076	-100.0966673	normal	14405769.503	4377844.802
30175	10/26/2020	6:00:09 PM	39.5506117	-100.0993350	normal	14405547.742	4378458.477
30175	10/26/2020	5:00:09 PM	39.5506024	-100.0993080	normal	14405550.048	4378457.419
30175	10/26/2020	4:00:38 PM	39.5507303	-100.0992245	normal	14405557.393	4378471.520
30175	10/26/2020	3:00:10 PM	39.5507575	-100.0992057	normal	14405559.047	4378474.518
30175	10/26/2020	2:00:08 PM	39.5507416	-100.0992286	normal	14405557.058	4378472.777
30175	10/26/2020	1:00:39 PM	39.5507442	-100.0992245	normal	14405557.412	4378473.061
30175	10/26/2020	12:00:08 PM	39.5507303	-100.0992245	normal	14405557.393	4378471.520
30175	10/26/2020	11:00:15 AM	39.5506637	-100.0992377	normal	14405556.171	4378464.145
30175	10/26/2020	10:00:09 AM	39.5507416	-100.0992286	normal	14405557.058	4378472.777
30175	10/26/2020	9:00:38 AM	39.5507523	-100.0992139	normal	14405558.339	4378473.950
30175	10/26/2020	8:00:10 AM	39.5496461	-100.0985910	normal	14405610.357	4378350.529
30175	10/26/2020	7:00:39 AM	39.5507124	-100.0992703	normal	14405553.433	4378469.580
30175	10/26/2020	6:00:09 AM	39.5507390	-100.0992327	normal	14405556.704	4378472.494
30175	10/26/2020	5:00:09 AM	39.5507416	-100.0992286	normal	14405557.058	4378472.777
30175	10/26/2020	4:00:09 AM	39.5507297	-100.0992057	normal	14405559.010	4378471.435
30175	10/26/2020	3:00:39 AM	39.5499592	-100.0990457	normal	14405571.716	4378385.759
30175	10/26/2020	2:00:10 AM	39.5506898	-100.0993431	normal	14405547.147	4378467.158
30175	10/26/2020	1:00:09 AM	39.5507768	-100.0991182	normal	14405566.595	4378476.572
30175	10/26/2020	12:00:38 AM	39.5507277	-100.0992286	normal	14405557.039	4378471.236
30175	10/25/2020	11:00:09 PM	39.5507297	-100.0992057	normal	14405559.010	4378471.435
30175	10/25/2020	10:00:40 PM	39.5507297	-100.0992057	normal	14405559.010	4378471.435
30175	10/25/2020	9:00:12 PM	39.5507138	-100.0992286	normal	14405557.020	4378469.695
30175	10/25/2020	8:00:08 PM	39.5509478	-100.0981709	normal	14405648.218	4378494.554
30175	10/25/2020	7:00:39 PM	39.5546043	-100.0897435	normal	14406377.202	4378891.573
30175	10/25/2020	6:00:38 PM	39.5559314	-100.0905700	normal	14406307.987	4379039.725
30175	10/25/2020	5:00:10 PM	39.5559340	-100.0905659	normal	14406308.340	4379040.009
30175	10/25/2020	4:00:08 PM	39.5557968	-100.0905414	normal	14406310.257	4379024.757
30175	10/25/2020	3:00:39 PM	39.5559207	-100.0905847	normal	14406306.704	4379038.552
30175	10/25/2020	2:00:11 PM	39.5558870	-100.0904121	normal	14406321.487	4379034.632
30175	10/25/2020	1:00:10 PM	39.5558931	-100.0904244	normal	14406320.444	4379035.323
30175	10/25/2020	12:00:08 PM	39.5557010	-100.0904187	normal	14406320.669	4379013.990
30175	10/25/2020	11:00:39 AM	39.5553088	-100.0919831	normal	14406185.743	4378972.097
30175	10/25/2020	10:00:10 AM	39.5554176	-100.0919077	normal	14406192.361	4378984.090
30175	10/25/2020	9:00:09 AM	39.5548684	-100.0919530	normal	14406187.735	4378923.183
30175	10/25/2020	8:00:38 AM	39.5522625	-100.0947641	normal	14405942.701	4378636.898
30175	10/25/2020	7:00:39 AM	39.5511384	-100.0962345	normal	14405814.845	4378513.677
30175	10/25/2020	6:00:10 AM	39.5511197	-100.0964218	normal	14405798.725	4378511.799
30175	10/25/2020	5:00:06 AM	39.5506466	-100.0961758	normal	14405819.221	4378459.042
30175	10/25/2020	4:00:39 AM	39.5501014	-100.0960943	normal	14405825.492	4378398.441
30175	10/25/2020	3:00:13 AM	39.5501127	-100.0960983	normal	14405825.157	4378399.699
30175	10/25/2020	2:00:08 AM	39.5501650	-100.0960836	normal	14405826.495	4378405.496
30175	10/25/2020	1:00:39 AM	39.5505504	-100.0963738	normal	14405802.079	4378448.569
30175	10/25/2020	12:00:10 AM	39.5485263	-100.0969857	normal	14405746.767	4378224.562
30175	10/24/2020	11:00:09 PM	39.5466876	-100.0970723	normal	14405736.837	4378020.586
30175	10/24/2020	10:00:40 PM	39.5465471	-100.0971934	normal	14405726.240	4378005.113
30175	10/24/2020	9:00:09 PM	39.5465424	-100.0972204	normal	14405723.916	4378004.630
30175	10/24/2020	8:00:09 PM	39.5459534	-100.0928087	normal	14406102.200	4377934.640
30175	10/24/2020	7:00:39 PM	39.5437606	-100.0878670	normal	14406523.876	4377686.126
30175	10/24/2020	6:00:36 PM	39.5494501	-100.0897658	normal	14406368.363	4378319.556
30175	10/24/2020	5:00:09 PM	39.5621503	-100.0894625	normal	14406411.494	4379728.777
30175	10/24/2020	4:00:09 PM	39.5624267	-100.0919552	normal	14406197.727	4379762.054
30175	10/24/2020	3:00:39 PM	39.5623984	-100.0919364	normal	14406199.306	4379758.887
30175	10/24/2020	2:00:10 PM	39.5624256	-100.0919175	normal	14406200.961	4379761.885
30175	10/24/2020	1:00:08 PM	39.5622592	-100.0894681	normal	14406411.157	4379740.863
30175	10/24/2020	12:00:09 PM	39.5618471	-100.0902791	normal	14406340.935	4379695.973
30175	10/24/2020	11:00:39 AM	39.5618451	-100.0903020	normal	14406338.964	4379695.774
30175	10/24/2020	10:00:09 AM	39.5618431	-100.0903249	normal	14406336.993	4379695.575
30175	10/24/2020	9:00:07 AM	39.5621374	-100.0894828	normal	14406409.726	4379727.360
30175	10/24/2020	8:00:38 AM	39.5620833	-100.0899410	normal	14406370.291	4379721.835
30175	10/24/2020	7:00:09 AM	39.5616893	-100.0997367	normal	14405528.260	4379688.355
30175	10/24/2020	6:00:38 AM	39.5614647	-100.1042897	normal	14405136.823	4379668.216
30175	10/24/2020	5:00:10 AM	39.5614447	-100.1042774	normal	14405137.848	4379665.984
30175	10/24/2020	4:00:10 AM	39.5614540	-100.1043044	normal	14405135.542	4379667.043
30175	10/24/2020	3:00:39 AM	39.5613567	-100.1036425	normal	14405192.267	4379655.544
30175	10/24/2020	2:00:08 AM	39.5609923	-100.1035625	normal	14405198.649	4379615.017
30175	10/24/2020	1:00:09 AM	39.5609804	-100.1035396	normal	14405200.601	4379613.675
30175	10/24/2020	12:00:38 AM	39.5609943	-100.1035396	normal	14405200.620	4379615.217
30175	10/23/2020	11:00:07 PM	39.5613119	-100.1047086	normal	14405100.625	4379651.695
30175	10/23/2020	10:00:09 PM	39.5611387	-100.1035330	normal	14405201.381	4379631.235
30175	10/23/2020	9:00:32 PM	39.5611468	-100.1035223	normal	14405202.308	4379632.125
30175	10/23/2020	8:00:09 PM	39.5609023	-100.1035314	normal	14405201.196	4379604.995
30175	10/23/2020	7:00:39 PM	39.5635881	-100.1057200	normal	14405016.843	4379905.399
30175	10/23/2020	6:00:08 PM	39.5697653	-100.0958064	normal	14405876.815	4380580.554
30175	10/23/2020	5:00:08 PM	39.5720088	-100.0965844	normal	14405813.021	4380830.368
30175	10/23/2020	4:00:38 PM	39.5730542	-100.0959089	normal	14405872.454	4380945.682
30175	10/23/2020	3:00:10 PM	39.5747122	-100.0959827	normal	14405868.365	4381129.772
30175	10/23/2020	2:00:09 PM	39.5747235	-100.0959867	normal	14405868.030	4381131.030
30175	10/23/2020	1:00:39 PM	39.5747235	-100.0959867	normal	14405868.030	4381131.030
30175	10/23/2020	12:00:09 PM	39.5741154	-100.0955329	normal	14405906.190	4381063.070
30175	10/23/2020	11:00:09 AM	39.5742678	-100.0956760	normal	14405894.102	4381080.126
30175	10/23/2020	10:00:09 AM	39.5742565	-100.0956719	normal	14405894.438	4381078.868
30175	10/23/2020	9:00:39 AM	39.5741288	-100.0955140	normal	14405907.825	4381064.528
30175	10/23/2020	8:00:08 AM	39.5772324	-100.0967074	normal	14405809.529	4381410.242
30175	10/23/2020	7:00:08 AM	39.5772593	-100.0961869	normal	14405854.264	4381412.675
30175	10/23/2020	6:00:40 AM	39.5772448	-100.0961681	normal	14405855.862	4381411.051
30175	10/23/2020	5:00:09 AM	39.5771584	-100.0964120	normal	14405834.798	4381401.720
30175	10/23/2020	4:00:09 AM	39.5773200	-100.0965012	normal	14405827.360	4381419.739
30175	10/23/2020	3:00:39 AM	39.5773128	-100.0965322	normal	14405824.681	4381418.975
30175	10/23/2020	2:00:08 AM	39.5773015	-100.0965282	normal	14405825.016	4381417.717
30175	10/23/2020	1:00:08 AM	39.5772616	-100.0966656	normal	14405813.154	4381413.439
30175	10/23/2020	12:00:38 AM	39.5773044	-100.0961223	normal	14405859.879	4381417.612
30175	10/22/2020	11:00:09 PM	39.5773157	-100.0961264	normal	14405859.544	4381418.871
30175	10/22/2020	10:00:09 PM	39.5772931	-100.0961182	normal	14405860.214	4381416.354
30175	10/22/2020	9:00:39 PM	39.5772931	-100.0961182	normal	14405860.214	4381416.354
30175	10/22/2020	8:00:08 PM	39.5773044	-100.0961223	normal	14405859.879	4381417.612
30175	10/22/2020	7:00:10 PM	39.5752432	-100.0955627	normal	14405905.156	4381188.268
30175	10/22/2020	6:00:39 PM	39.5665347	-100.0929915	normal	14406114.242	4380219.060
30175	10/22/2020	5:00:09 PM	39.5663531	-100.0931315	normal	14406101.972	4380199.048
30175	10/22/2020	4:00:09 PM	39.5657238	-100.0928692	normal	14406123.658	4380128.929
30175	10/22/2020	3:00:39 PM	39.5654217	-100.0929012	normal	14406120.499	4380095.436
30175	10/22/2020	2:00:09 PM	39.5654423	-100.0929323	normal	14406117.858	4380097.753
30175	10/22/2020	1:00:08 PM	39.5654197	-100.0929241	normal	14406118.529	4380095.237
30175	10/22/2020	12:00:38 PM	39.5654474	-100.0929241	normal	14406118.566	4380098.319
30175	10/22/2020	11:00:09 AM	39.5660198	-100.0924059	normal	14406163.852	4380161.301
30175	10/22/2020	10:00:08 AM	39.5564142	-100.0883143	normal	14406502.428	4379090.960
30175	10/22/2020	9:00:39 AM	39.5519849	-100.0986506	normal	14405608.401	4378610.168
30175	10/22/2020	8:00:09 AM	39.5500113	-100.0985295	normal	14405616.135	4378390.993
30175	10/22/2020	7:00:09 AM	39.5499968	-100.0994137	normal	14405540.143	4378390.317
30175	10/22/2020	6:00:38 AM	39.5500266	-100.0993908	normal	14405542.151	4378393.599
30175	10/22/2020	5:00:09 AM	39.5500127	-100.0993908	normal	14405542.133	4378392.057
30175	10/22/2020	4:00:40 AM	39.5499875	-100.0993867	normal	14405542.449	4378389.258
30175	10/22/2020	3:00:09 AM	39.5498231	-100.0984780	normal	14405620.302	4378370.059
30175	10/22/2020	2:00:09 AM	39.5500014	-100.0993867	normal	14405542.468	4378390.800
30175	10/22/2020	1:00:39 AM	39.5500014	-100.0993867	normal	14405542.468	4378390.800
30175	10/22/2020	12:00:09 AM	39.5499988	-100.0993908	normal	14405542.114	4378390.516
30175	10/21/2020	11:00:08 PM	39.5499901	-100.0993826	normal	14405542.803	4378389.542
30175	10/21/2020	10:00:09 PM	39.5500014	-100.0993867	normal	14405542.468	4378390.800
30175	10/21/2020	9:00:39 PM	39.5502785	-100.0973842	normal	14405714.900	4378419.447
30175	10/21/2020	8:00:09 PM	39.5510123	-100.0963745	normal	14405802.651	4378499.830
30175	10/21/2020	7:00:10 PM	39.5571043	-100.0930015	normal	14406100.663	4379172.432
30175	10/21/2020	6:00:39 PM	39.5579158	-100.0890318	normal	14406442.804	4379258.358
30175	10/21/2020	5:00:08 PM	39.5600885	-100.0895289	normal	14406403.015	4379500.019
30175	10/21/2020	4:00:38 PM	39.5577914	-100.0894695	normal	14406405.026	4379245.004
30175	10/21/2020	3:00:10 PM	39.5577677	-100.0895047	normal	14406401.975	4379242.413
30175	10/21/2020	2:00:10 PM	39.5577995	-100.0894589	normal	14406405.954	4379245.894
30175	10/21/2020	1:00:39 PM	39.5597853	-100.0911677	normal	14406261.820	4379468.073
30175	10/21/2020	12:00:10 PM	39.5597641	-100.0910369	normal	14406273.033	4379465.579
30175	10/21/2020	11:00:08 AM	39.5597673	-100.0910516	normal	14406271.770	4379465.947
30175	10/21/2020	10:00:08 AM	39.5597633	-100.0911784	normal	14406260.873	4379465.642
30175	10/21/2020	9:00:38 AM	39.5549595	-100.0960358	normal	14405837.085	4378937.563
30175	10/21/2020	8:00:09 AM	39.5527000	-100.0955222	normal	14405878.159	4378686.247
30175	10/21/2020	7:00:39 AM	39.5526328	-100.0946944	normal	14405949.187	4378677.929
30175	10/21/2020	6:00:12 AM	39.5526647	-100.0947295	normal	14405946.211	4378681.502
30175	10/21/2020	5:00:09 AM	39.5521789	-100.0948435	normal	14405935.767	4378627.704
30175	10/21/2020	4:00:40 AM	39.5515346	-100.0943022	normal	14405981.401	4378555.636
30175	10/21/2020	3:00:11 AM	39.5512047	-100.0942533	normal	14405985.160	4378518.967
30175	10/21/2020	2:00:09 AM	39.5511735	-100.0943179	normal	14405979.564	4378515.571
30175	10/21/2020	1:00:39 AM	39.5521733	-100.0923028	normal	14406154.053	4378624.433
30175	10/21/2020	12:00:10 AM	39.5532472	-100.0918081	normal	14406197.996	4378743.099
30175	10/20/2020	11:00:10 PM	39.5532585	-100.0918122	normal	14406197.661	4378744.356
30175	10/20/2020	10:00:08 PM	39.5533517	-100.0919390	normal	14406186.895	4378754.840
30175	10/20/2020	9:00:39 PM	39.5524147	-100.0919566	normal	14406184.116	4378650.862
30175	10/20/2020	8:00:09 PM	39.5524719	-100.0934797	normal	14406053.331	4378658.803
30175	10/20/2020	7:00:09 PM	39.5601187	-100.0900075	normal	14406361.942	4379503.865
30175	10/20/2020	6:00:39 PM	39.5620621	-100.0898912	normal	14406374.549	4379719.435
30175	10/20/2020	5:00:09 PM	39.5619216	-100.0904156	normal	14406329.310	4379704.389
30175	10/20/2020	4:00:38 PM	39.5619363	-100.0904517	normal	14406326.227	4379706.058
30175	10/20/2020	3:00:10 PM	39.5618993	-100.0904247	normal	14406328.496	4379701.917
30175	10/20/2020	2:00:09 PM	39.5619363	-100.0904517	normal	14406326.227	4379706.058
30175	10/20/2020	1:00:40 PM	39.5620130	-100.0900016	normal	14406364.992	4379714.099
30175	10/20/2020	12:00:09 PM	39.5619546	-100.0900851	normal	14406357.742	4379707.704
30175	10/20/2020	11:00:38 AM	39.5619353	-100.0901727	normal	14406350.194	4379705.649
30175	10/20/2020	10:00:09 AM	39.5618106	-100.0902709	normal	14406341.586	4379691.917
30175	10/20/2020	9:00:38 AM	39.5621929	-100.0894828	normal	14406409.800	4379733.525
30175	10/20/2020	8:00:13 AM	39.5623503	-100.0975659	normal	14405715.636	4379759.435
30175	10/20/2020	7:00:39 AM	39.5607096	-100.1046687	normal	14405103.233	4379584.814
30175	10/20/2020	6:00:09 AM	39.5612051	-100.1033579	normal	14405216.515	4379638.426
30175	10/20/2020	5:00:09 AM	39.5612652	-100.1035722	normal	14405198.183	4379645.313
30175	10/20/2020	4:00:40 AM	39.5612472	-100.1036181	normal	14405194.222	4379643.374
30175	10/20/2020	3:00:09 AM	39.5589276	-100.1036310	normal	14405189.949	4379385.935
30175	10/20/2020	2:00:09 AM	39.5589183	-100.1036040	normal	14405192.255	4379384.877
30175	10/20/2020	1:00:39 AM	39.5560030	-100.1017210	normal	14405350.067	4379059.339
30175	10/20/2020	12:00:08 AM	39.5555324	-100.1020344	normal	14405322.497	4379007.437
30175	10/19/2020	11:00:08 PM	39.5555165	-100.1020573	normal	14405320.507	4379005.696
30175	10/19/2020	10:00:38 PM	39.5559180	-100.1019230	normal	14405332.590	4379050.123
30175	10/19/2020	9:00:09 PM	39.5567749	-100.0944382	normal	14405976.795	4379137.371
30175	10/19/2020	8:00:38 PM	39.5565442	-100.0935441	normal	14406053.291	4379110.832
30175	10/19/2020	7:00:08 PM	39.5563306	-100.0938903	normal	14406023.265	4379087.486
30175	10/19/2020	6:00:39 PM	39.5560312	-100.0936769	normal	14406041.192	4379054.036
30175	10/19/2020	5:00:09 PM	39.5560763	-100.0936123	normal	14406046.807	4379058.974
30175	10/19/2020	4:00:38 PM	39.5562287	-100.0935140	normal	14406055.452	4379075.789
30175	10/19/2020	3:00:10 PM	39.5562221	-100.0935639	normal	14406051.156	4379075.107
30175	10/19/2020	2:00:09 PM	39.5562235	-100.0935222	normal	14406054.744	4379075.222
30175	10/19/2020	1:00:39 PM	39.5562009	-100.0935140	normal	14406055.414	4379072.706
30175	10/19/2020	12:00:10 PM	39.5562360	-100.0935639	normal	14406051.175	4379076.648
30175	10/19/2020	11:00:09 AM	39.5562128	-100.0935370	normal	14406053.462	4379074.048
30175	10/19/2020	10:00:38 AM	39.5562122	-100.0935181	normal	14406055.079	4379073.964
30175	10/19/2020	9:00:09 AM	39.5531722	-100.0946034	normal	14405957.736	4378737.693
30175	10/19/2020	8:00:10 AM	39.5500722	-100.0961360	normal	14405821.867	4378395.244
30175	10/19/2020	7:00:38 AM	39.5501410	-100.0961172	normal	14405823.578	4378402.866
30175	10/19/2020	6:00:10 AM	39.5513195	-100.0958344	normal	14405849.465	4378533.365
30175	10/19/2020	5:00:38 AM	39.5533163	-100.0950794	normal	14405917.033	4378754.190
30175	10/19/2020	4:00:09 AM	39.5533394	-100.0950254	normal	14405921.701	4378756.697
30175	10/19/2020	3:00:39 AM	39.5532911	-100.0950753	normal	14405917.350	4378751.391
30175	10/19/2020	2:00:09 AM	39.5532998	-100.0950835	normal	14405916.661	4378752.365
30175	10/19/2020	1:00:10 AM	39.5517053	-100.0954817	normal	14405880.290	4378575.812
30175	10/19/2020	12:00:40 AM	39.5527736	-100.0953160	normal	14405895.971	4378694.205
30175	10/18/2020	11:00:10 PM	39.5532845	-100.0950443	normal	14405920.009	4378750.617
30175	10/18/2020	10:00:10 PM	39.5571336	-100.0959105	normal	14405850.785	4379178.721
30175	10/18/2020	9:00:39 PM	39.5570602	-100.0936674	normal	14406043.395	4379168.236
30175	10/18/2020	8:00:08 PM	39.5570654	-100.0936593	normal	14406044.102	4379168.803
30175	10/18/2020	7:00:10 PM	39.5547733	-100.0949774	normal	14405927.768	4378915.785
30175	10/18/2020	6:00:38 PM	39.5515465	-100.0943251	normal	14405979.448	4378556.978
30175	10/18/2020	5:00:39 PM	39.5546240	-100.0925429	normal	14406136.719	4378896.672
30175	10/18/2020	4:00:14 PM	39.5545476	-100.0925913	normal	14406132.464	4378888.245
30175	10/18/2020	3:00:09 PM	39.5545298	-100.0927180	normal	14406121.548	4378886.398
30175	10/18/2020	2:00:08 PM	39.5544688	-100.0928056	normal	14406113.944	4378879.720
30175	10/18/2020	1:00:40 PM	39.5544682	-100.0927868	normal	14406115.561	4378879.635
30175	10/18/2020	12:00:09 PM	39.5523781	-100.0941563	normal	14405995.079	4378649.093
30175	10/18/2020	11:00:38 AM	39.5522008	-100.0947518	normal	14405943.669	4378630.042
30175	10/18/2020	10:00:09 AM	39.5522291	-100.0938676	normal	14406019.680	4378632.259
30175	10/18/2020	9:00:38 AM	39.5588419	-100.0891892	normal	14406430.525	4379361.310
30175	10/18/2020	8:00:38 AM	39.5588707	-100.0897095	normal	14406385.864	4379365.041
30175	10/18/2020	7:00:09 AM	39.5621892	-100.0895302	normal	14406405.726	4379733.167
30175	10/18/2020	6:00:09 AM	39.5626256	-100.0898475	normal	14406379.060	4379781.922
30175	10/18/2020	5:00:38 AM	39.5622407	-100.0894951	normal	14406408.814	4379738.839
30175	10/18/2020	4:00:11 AM	39.5625710	-100.0897232	normal	14406389.661	4379775.739
30175	10/18/2020	3:00:39 AM	39.5621701	-100.0899574	normal	14406369.007	4379731.490
30175	10/18/2020	2:00:08 AM	39.5625705	-100.0897853	normal	14406384.323	4379775.748
30175	10/18/2020	1:00:07 AM	39.5625453	-100.0897813	normal	14406384.640	4379772.949
30175	10/18/2020	12:00:38 AM	39.5625572	-100.0898042	normal	14406382.687	4379774.291
30175	10/17/2020	11:00:09 PM	39.5625685	-100.0898082	normal	14406382.352	4379775.549
30175	10/17/2020	10:00:09 PM	39.5625757	-100.0897772	normal	14406385.031	4379776.315
30175	10/17/2020	9:00:39 PM	39.5621639	-100.0901865	normal	14406349.317	4379731.039
30175	10/17/2020	8:00:08 PM	39.5622157	-100.0901529	normal	14406352.272	4379736.751
30175	10/17/2020	7:00:12 PM	39.5629660	-100.0905419	normal	14406319.858	4379820.435
30175	10/17/2020	6:00:39 PM	39.5652482	-100.1025614	normal	14405290.441	4380086.309
30175	10/17/2020	5:00:38 PM	39.5647978	-100.1024044	normal	14405303.311	4380036.160
30175	10/17/2020	4:00:10 PM	39.5647804	-100.1013072	normal	14405397.538	4380033.070
30175	10/17/2020	3:00:39 PM	39.5647465	-100.1012950	normal	14405398.544	4380029.296
30175	10/17/2020	2:00:10 PM	39.5647511	-100.1012680	normal	14405400.869	4380029.779
30175	10/17/2020	1:00:09 PM	39.5647459	-100.1012762	normal	14405400.161	4380029.212
30175	10/17/2020	12:00:40 PM	39.5647074	-100.1012909	normal	14405398.842	4380024.956
30175	10/17/2020	11:00:15 AM	39.5648108	-100.1013032	normal	14405397.930	4380036.435
30175	10/17/2020	10:00:10 AM	39.5647836	-100.1013220	normal	14405396.276	4380033.437
30175	10/17/2020	9:00:40 AM	39.5647949	-100.1013261	normal	14405395.941	4380034.695
30175	10/17/2020	8:00:38 AM	39.5644791	-100.1026009	normal	14405286.002	4380000.989
30175	10/17/2020	7:00:10 AM	39.5613271	-100.1035051	normal	14405204.035	4379652.116
30175	10/17/2020	6:00:09 AM	39.5612487	-100.1035763	normal	14405197.810	4379643.489
30175	10/17/2020	5:00:38 AM	39.5613042	-100.1035763	normal	14405197.885	4379649.653
30175	10/17/2020	4:00:08 AM	39.5613156	-100.1036614	normal	14405190.594	4379651.004
30175	10/17/2020	3:00:39 AM	39.5613393	-100.1037072	normal	14405186.690	4379653.688
30175	10/17/2020	2:00:10 AM	39.5613003	-100.1037031	normal	14405186.988	4379649.348
30175	10/17/2020	1:00:09 AM	39.5605053	-100.0969784	normal	14405763.607	4379554.057
30175	10/17/2020	12:00:40 AM	39.5599551	-100.0963414	normal	14405817.590	4379492.315
30175	10/16/2020	11:00:09 PM	39.5599372	-100.0963872	normal	14405813.630	4379490.376
30175	10/16/2020	10:00:09 PM	39.5615114	-100.0993293	normal	14405563.013	4379668.177
30175	10/16/2020	9:00:38 PM	39.5610655	-100.1016930	normal	14405359.347	4379621.175
30175	10/16/2020	8:00:09 PM	39.5610768	-100.1016971	normal	14405359.012	4379622.433
30175	10/16/2020	7:00:38 PM	39.5613613	-100.1036156	normal	14405194.592	4379656.026
30175	10/16/2020	6:00:09 PM	39.5627462	-100.1049209	normal	14405084.342	4379811.107
30175	10/16/2020	5:00:39 PM	39.5629728	-100.1046353	normal	14405109.183	4379835.963
30175	10/16/2020	4:00:40 PM	39.5629974	-100.1046206	normal	14405110.483	4379838.678
30175	10/16/2020	3:00:10 PM	39.5630898	-100.1046303	normal	14405109.772	4379848.940
30175	10/16/2020	2:00:08 PM	39.5629943	-100.1046058	normal	14405111.746	4379838.311
30175	10/16/2020	1:00:45 PM	39.5629810	-100.1046247	normal	14405110.110	4379836.854
30175	10/16/2020	12:00:11 PM	39.5610971	-100.1032107	normal	14405229.013	4379626.278
30175	10/16/2020	11:00:09 AM	39.5612599	-100.1034994	normal	14405204.430	4379644.653
30175	10/16/2020	10:00:38 AM	39.5612714	-100.1033431	normal	14405217.872	4379645.764
30175	10/16/2020	9:00:10 AM	39.5613733	-100.1033971	normal	14405213.373	4379657.128
30175	10/16/2020	8:00:08 AM	39.5607653	-100.1039274	normal	14405166.987	4379590.214
30175	10/16/2020	7:00:39 AM	39.5620865	-100.1060657	normal	14404985.100	4379739.097
30175	10/16/2020	6:00:12 AM	39.5612172	-100.1037204	normal	14405185.393	4379640.146
30175	10/16/2020	5:00:09 AM	39.5613375	-100.1035697	normal	14405198.496	4379653.342
30175	10/16/2020	4:00:08 AM	39.5612727	-100.1035427	normal	14405200.726	4379646.119
30175	10/16/2020	3:00:39 AM	39.5612759	-100.1035575	normal	14405199.464	4379646.487
30175	10/16/2020	2:00:09 AM	39.5613289	-100.1036425	normal	14405192.229	4379652.461
30175	10/16/2020	1:00:10 AM	39.5614189	-100.1042545	normal	14405139.781	4379663.101
30175	10/16/2020	12:00:09 AM	39.5614473	-100.1042733	normal	14405138.202	4379666.267
30175	10/15/2020	11:00:39 PM	39.5602008	-100.1059983	normal	14404988.316	4379529.745
30175	10/15/2020	10:00:20 PM	39.5587749	-100.1056959	normal	14405012.346	4379371.169
30175	10/15/2020	9:00:09 PM	39.5587945	-100.1057066	normal	14405011.457	4379373.361
30175	10/15/2020	8:00:40 PM	39.5590925	-100.1059618	normal	14404989.942	4379406.696
30175	10/15/2020	7:00:12 PM	39.5608615	-100.1045517	normal	14405113.495	4379601.545
30175	10/15/2020	6:00:10 PM	39.5612739	-100.1035804	normal	14405197.493	4379646.288
30175	10/15/2020	5:00:39 PM	39.5612513	-100.1035722	normal	14405198.164	4379643.772
30175	10/15/2020	4:00:10 PM	39.5612368	-100.1035534	normal	14405199.762	4379642.147
30175	10/15/2020	3:00:39 PM	39.5612380	-100.1035911	normal	14405196.528	4379642.315
30175	10/15/2020	2:00:09 PM	39.5611320	-100.1030020	normal	14405246.988	4379629.935
30175	10/15/2020	1:00:10 PM	39.5610822	-100.1030127	normal	14405246.004	4379624.422
30175	10/15/2020	12:00:38 PM	39.5611146	-100.1029857	normal	14405248.367	4379627.987
30175	10/15/2020	11:00:09 AM	39.5614137	-100.1032785	normal	14405223.619	4379661.490
30175	10/15/2020	10:00:09 AM	39.5613169	-100.1035387	normal	14405201.137	4379651.026
30175	10/15/2020	9:00:39 AM	39.5615429	-100.1034756	normal	14405206.862	4379676.039
30175	10/15/2020	8:00:08 AM	39.5613407	-100.1035845	normal	14405197.234	4379653.710
30175	10/15/2020	7:00:08 AM	39.5614971	-100.1042627	normal	14405139.186	4379671.781
30175	10/15/2020	6:00:40 AM	39.5617033	-100.1041080	normal	14405152.756	4379694.508
30175	10/15/2020	5:00:10 AM	39.5615409	-100.1044017	normal	14405127.301	4379676.790
30175	10/15/2020	4:00:38 AM	39.5630887	-100.1056735	normal	14405020.157	4379849.913
30175	10/15/2020	3:00:09 AM	39.5661774	-100.1029751	normal	14405256.166	4380189.869
30175	10/15/2020	2:00:08 AM	39.5654980	-100.1032060	normal	14405235.404	4380114.716
30175	10/15/2020	1:00:39 AM	39.5657518	-100.1017398	normal	14405361.704	4380141.336
30175	10/15/2020	12:00:08 AM	39.5664211	-100.0910287	normal	14406282.696	4380204.400
30175	10/14/2020	11:00:08 PM	39.5664684	-100.0916030	normal	14406233.423	4380210.248
30175	10/14/2020	10:00:38 PM	39.5666817	-100.0916586	normal	14406228.940	4380233.981
30175	10/14/2020	9:00:10 PM	39.5667141	-100.0917126	normal	14406224.347	4380237.639
30175	10/14/2020	8:00:09 PM	39.5665578	-100.0916153	normal	14406232.493	4380220.185
30175	10/14/2020	7:00:38 PM	39.5662101	-100.0939187	normal	14406034.164	4380184.003
30175	10/14/2020	6:00:09 PM	39.5647036	-100.1011764	normal	14405408.677	4380024.411
30175	10/14/2020	5:00:39 PM	39.5647578	-100.1012991	normal	14405398.209	4380030.554
30175	10/14/2020	4:00:38 PM	39.5647433	-100.1012802	normal	14405399.807	4380028.929
30175	10/14/2020	3:00:39 PM	39.5647989	-100.1012802	normal	14405399.882	4380035.093
30175	10/14/2020	2:00:09 PM	39.5647413	-100.1013032	normal	14405397.836	4380028.730
30175	10/14/2020	1:00:10 PM	39.5647161	-100.1012991	normal	14405398.152	4380025.931
30175	10/14/2020	12:00:40 PM	39.5647828	-100.1014635	normal	14405384.116	4380033.499
30175	10/14/2020	11:00:12 AM	39.5630113	-100.1046206	normal	14405110.502	4379840.219
30175	10/14/2020	10:00:38 AM	39.5629928	-100.1046476	normal	14405108.158	4379838.196
30175	10/14/2020	9:00:09 AM	39.5629980	-100.1046394	normal	14405108.867	4379838.762
30175	10/14/2020	8:00:40 AM	39.5616131	-100.1042373	normal	14405141.526	4379684.633
30175	10/14/2020	7:00:10 AM	39.5615289	-100.1042978	normal	14405136.209	4379675.355
30175	10/14/2020	6:00:09 AM	39.5615315	-100.1042938	normal	14405136.563	4379675.638
30175	10/14/2020	5:00:38 AM	39.5636679	-100.1055261	normal	14405033.612	4379914.047
30175	10/14/2020	4:00:08 AM	39.5657630	-100.1069377	normal	14404915.212	4380148.063
30175	10/14/2020	3:00:39 AM	39.5657630	-100.1069377	normal	14404915.212	4380148.063
30175	10/14/2020	2:00:09 AM	39.5656816	-100.1068338	normal	14404924.025	4380138.922
30175	10/14/2020	1:00:09 AM	39.5652765	-100.1063708	normal	14404963.242	4380093.470
30175	10/14/2020	12:00:08 AM	39.5655145	-100.1026210	normal	14405285.679	4380115.924
30175	10/13/2020	11:00:39 PM	39.5660187	-100.0937715	normal	14406046.549	4380162.608
30175	10/13/2020	10:00:08 PM	39.5660115	-100.0938025	normal	14406043.870	4380161.842
30175	10/13/2020	9:00:09 PM	39.5660167	-100.0937944	normal	14406044.578	4380162.409
30175	10/13/2020	8:00:40 PM	39.5661287	-100.0938148	normal	14406042.977	4380174.862
30175	10/13/2020	7:00:09 PM	39.5645280	-100.0939423	normal	14406029.864	4379997.334
30175	10/13/2020	6:00:09 PM	39.5643557	-100.0938679	normal	14406036.020	4379978.140
30175	10/13/2020	5:00:39 PM	39.5643337	-100.0938786	normal	14406035.073	4379975.709
30175	10/13/2020	4:00:08 PM	39.5644367	-100.0937926	normal	14406042.600	4379987.051
30175	10/13/2020	3:00:39 PM	39.5643317	-100.0939015	normal	14406033.102	4379975.509
30175	10/13/2020	2:00:09 PM	39.5652115	-100.0935050	normal	14406068.345	4380072.738
30175	10/13/2020	1:00:10 PM	39.5656030	-100.0936629	normal	14406055.313	4380116.358
30175	10/13/2020	12:00:11 PM	39.5655821	-100.0935336	normal	14406066.393	4380113.905
30175	10/13/2020	11:00:39 AM	39.5659029	-100.0936365	normal	14406057.984	4380149.609
30175	10/13/2020	10:00:11 AM	39.5660836	-100.0938794	normal	14406037.362	4380169.924
30175	10/13/2020	9:00:10 AM	39.5616432	-100.0986191	normal	14405624.201	4379682.058
30175	10/13/2020	8:00:38 AM	39.5517835	-100.0955708	normal	14405872.739	4378584.585
30175	10/13/2020	7:00:09 AM	39.5502402	-100.0964165	normal	14405797.993	4378414.187
30175	10/13/2020	6:00:11 AM	39.5509486	-100.0963851	normal	14405801.648	4378492.775
30175	10/13/2020	5:00:39 AM	39.5511430	-100.0962075	normal	14405817.170	4378514.160
30175	10/13/2020	4:00:09 AM	39.5514187	-100.0961338	normal	14405823.879	4378544.685
30175	10/13/2020	3:00:08 AM	39.5516203	-100.0965059	normal	14405792.178	4378567.455
30175	10/13/2020	2:00:36 AM	39.5515946	-100.0964830	normal	14405794.111	4378564.572
30175	10/13/2020	1:00:09 AM	39.5520419	-100.0955617	normal	14405873.871	4378613.256
30175	10/13/2020	12:00:09 AM	39.5534057	-100.0950916	normal	14405916.103	4378764.128
30175	10/12/2020	11:00:39 PM	39.5533898	-100.0951145	normal	14405914.113	4378762.387
30175	10/12/2020	10:00:08 PM	39.5533893	-100.0950957	normal	14405915.730	4378762.303
30175	10/12/2020	9:00:10 PM	39.5533786	-100.0951105	normal	14405914.448	4378761.130
30175	10/12/2020	8:00:40 PM	39.5516174	-100.0943643	normal	14405976.175	4378564.892
30175	10/12/2020	7:00:09 PM	39.5600521	-100.0918907	normal	14406200.067	4379498.438
30175	10/12/2020	6:00:09 PM	39.5636118	-100.0920414	normal	14406191.917	4379893.666
30175	10/12/2020	5:00:39 PM	39.5637551	-100.0920781	normal	14406188.957	4379909.610
30175	10/12/2020	4:00:08 PM	39.5637122	-100.0919595	normal	14406199.090	4379904.725
30175	10/12/2020	3:00:39 PM	39.5637261	-100.0919595	normal	14406199.109	4379906.266
30175	10/12/2020	2:00:09 PM	39.5636635	-100.0918302	normal	14406210.133	4379899.189
30175	10/12/2020	1:00:09 PM	39.5637281	-100.0919366	normal	14406201.080	4379906.465
30175	10/12/2020	12:00:08 PM	39.5637235	-100.0919636	normal	14406198.755	4379905.982
30175	10/12/2020	11:00:38 AM	39.5637309	-100.0917721	normal	14406215.211	4379906.602
30175	10/12/2020	10:00:10 AM	39.5616040	-100.0927132	normal	14406131.505	4379671.532
30175	10/12/2020	9:00:38 AM	39.5574958	-100.0961738	normal	14405828.657	4379219.195
30175	10/12/2020	8:00:09 AM	39.5505360	-100.0985800	normal	14405612.505	4378449.278
30175	10/12/2020	7:00:39 AM	39.5514794	-100.1013012	normal	14405379.987	4378556.843
30175	10/12/2020	6:00:09 AM	39.5518439	-100.1011399	normal	14405394.338	4378597.129
30175	10/12/2020	5:00:09 AM	39.5517961	-100.1011277	normal	14405395.325	4378591.816
30175	10/12/2020	4:00:38 AM	39.5543280	-100.1002294	normal	14405475.939	4378871.867
30175	10/12/2020	3:00:09 AM	39.5515932	-100.0988307	normal	14405592.396	4378566.884
30175	10/12/2020	2:00:08 AM	39.5506062	-100.1014699	normal	14405364.300	4378460.104
30175	10/12/2020	1:00:39 AM	39.5504503	-100.1025358	normal	14405272.506	4378443.925
30175	10/12/2020	12:00:09 AM	39.5505490	-100.1034781	normal	14405191.679	4378455.872
30175	10/11/2020	11:00:09 PM	39.5506336	-100.1045808	normal	14405097.057	4378466.424
30175	10/11/2020	10:00:08 PM	39.5506197	-100.1045808	normal	14405097.038	4378464.882
30175	10/11/2020	9:00:39 PM	39.5506310	-100.1045848	normal	14405096.702	4378466.140
30175	10/11/2020	8:00:09 PM	39.5451308	-100.0985002	normal	14405612.036	4377849.302
30175	10/11/2020	7:00:39 PM	39.5450978	-100.0985084	normal	14405611.290	4377845.650
30175	10/11/2020	6:00:14 PM	39.5444623	-100.0988783	normal	14405578.644	4377775.505
30175	10/11/2020	5:00:09 PM	39.5444421	-100.0988488	normal	14405581.150	4377773.224
30175	10/11/2020	4:00:09 PM	39.5445505	-100.0987719	normal	14405587.903	4377785.181
30175	10/11/2020	3:00:39 PM	39.5443932	-100.0988956	normal	14405577.068	4377767.847
30175	10/11/2020	2:00:11 PM	39.5450672	-100.0985919	normal	14405604.077	4377842.339
30175	10/11/2020	1:00:09 PM	39.5450679	-100.0986916	normal	14405595.505	4377842.516
30175	10/11/2020	12:00:40 PM	39.5450560	-100.0986687	normal	14405597.457	4377841.173
30175	10/11/2020	11:00:10 AM	39.5447778	-100.0985053	normal	14405611.126	4377810.125
30175	10/11/2020	10:00:38 AM	39.5437566	-100.0985834	normal	14405603.031	4377696.870
30175	10/11/2020	9:00:09 AM	39.5422476	-100.0979763	normal	14405653.156	4377528.761
30175	10/11/2020	8:00:40 AM	39.5423818	-100.0977447	normal	14405673.233	4377543.404
30175	10/11/2020	7:00:10 AM	39.5419608	-100.0979665	normal	14405653.603	4377496.922
30175	10/11/2020	6:00:09 AM	39.5439457	-100.1023637	normal	14405278.449	4377721.829
30175	10/11/2020	5:00:39 AM	39.5449703	-100.1036238	normal	14405171.565	4377836.874
30175	10/11/2020	4:00:13 AM	39.5466861	-100.1100147	normal	14404624.766	4378034.058
30175	10/11/2020	3:00:10 AM	39.5500639	-100.1043535	normal	14405115.805	4378402.962
30175	10/11/2020	2:00:09 AM	39.5500234	-100.1043912	normal	14405112.515	4378398.507
30175	10/11/2020	1:00:38 AM	39.5499892	-100.1041998	normal	14405128.914	4378394.503
30175	10/11/2020	12:00:09 AM	39.5500210	-100.1041539	normal	14405132.893	4378397.984
30175	10/10/2020	11:00:38 PM	39.5500143	-100.1041229	normal	14405135.553	4378397.209
30175	10/10/2020	10:00:10 PM	39.5499964	-100.1041687	normal	14405131.593	4378395.270
30175	10/10/2020	9:00:39 PM	39.5500190	-100.1041769	normal	14405130.922	4378397.784
30175	10/10/2020	8:00:09 PM	39.5504232	-100.1051035	normal	14405051.856	4378443.630
30175	10/10/2020	7:00:38 PM	39.5497739	-100.0988298	normal	14405590.014	4378364.962
30175	10/10/2020	6:00:09 PM	39.5505885	-100.0987272	normal	14405599.932	4378455.259
30175	10/10/2020	5:00:38 PM	39.5506769	-100.0989603	normal	14405580.021	4378465.314
30175	10/10/2020	4:00:09 PM	39.5506743	-100.0989644	normal	14405579.667	4378465.030
30175	10/10/2020	3:00:39 PM	39.5506882	-100.0989644	normal	14405579.686	4378466.572
30175	10/10/2020	2:00:09 PM	39.5506795	-100.0989562	normal	14405580.375	4378465.598
30175	10/10/2020	1:00:09 PM	39.5506471	-100.0989832	normal	14405578.012	4378462.032
30175	10/10/2020	12:00:40 PM	39.5506882	-100.0989644	normal	14405579.686	4378466.572
30175	10/10/2020	11:00:10 AM	39.5507133	-100.0989685	normal	14405579.369	4378469.371
30175	10/10/2020	10:00:40 AM	39.5506769	-100.0989603	normal	14405580.021	4378465.314
30175	10/10/2020	9:00:10 AM	39.5518644	-100.0984617	normal	14405624.468	4378596.595
30175	10/10/2020	8:00:38 AM	39.5521766	-100.1027496	normal	14405256.485	4378635.743
30175	10/10/2020	7:00:09 AM	39.5523365	-100.1034441	normal	14405197.039	4378654.221
30175	10/10/2020	6:00:08 AM	39.5518851	-100.1044921	normal	14405106.381	4378605.230
30175	10/10/2020	5:00:39 AM	39.5518486	-100.1044839	normal	14405107.033	4378601.174
30175	10/10/2020	4:00:09 AM	39.5516045	-100.1050754	normal	14405055.883	4378574.701
30175	10/10/2020	3:00:08 AM	39.5503742	-100.1016017	normal	14405352.663	4378434.494
30175	10/10/2020	2:00:38 AM	39.5490722	-100.0988922	normal	14405583.699	4378287.147
30175	10/10/2020	1:00:09 AM	39.5487424	-100.0986020	normal	14405608.190	4378250.239
30175	10/10/2020	12:00:09 AM	39.5486219	-100.0984940	normal	14405617.301	4378236.758
30175	10/9/2020	11:00:38 PM	39.5486364	-100.0985128	normal	14405615.703	4378238.384
30175	10/9/2020	10:00:09 PM	39.5491257	-100.0971900	normal	14405730.028	4378291.306
30175	10/9/2020	9:00:39 PM	39.5495736	-100.0965289	normal	14405787.438	4378340.314
30175	10/9/2020	8:00:40 PM	39.5511324	-100.0943368	normal	14405977.890	4378511.032
30175	10/9/2020	7:00:39 PM	39.5566544	-100.0931048	normal	14406091.184	4379122.606
30175	10/9/2020	6:00:11 PM	39.5581696	-100.0943051	normal	14405990.115	4379292.026
30175	10/9/2020	5:00:10 PM	39.5582715	-100.0943590	normal	14405985.615	4379303.390
30175	10/9/2020	4:00:33 PM	39.5582915	-100.0943713	normal	14405984.591	4379305.621
30175	10/9/2020	3:00:09 PM	39.5583008	-100.0943983	normal	14405982.285	4379306.680
30175	10/9/2020	2:00:09 PM	39.5582099	-100.0944278	normal	14405979.628	4379296.627
30175	10/9/2020	1:00:39 PM	39.5581634	-100.0945341	normal	14405970.425	4379291.575
30175	10/9/2020	12:00:08 PM	39.5582331	-100.0946324	normal	14405962.081	4379299.419
30175	10/9/2020	11:00:09 AM	39.5581640	-100.0945530	normal	14405968.808	4379291.659
30175	10/9/2020	10:00:40 AM	39.5581481	-100.0945759	normal	14405966.819	4379289.919
30175	10/9/2020	9:00:10 AM	39.5581455	-100.0945800	normal	14405966.465	4379289.635
30175	10/9/2020	8:00:10 AM	39.5572968	-100.0967007	normal	14405783.122	4379197.660
30175	10/9/2020	7:01:02 AM	39.5538401	-100.0904989	normal	14406311.276	4378807.537
30175	10/9/2020	6:00:11 AM	39.5538120	-100.0905783	normal	14406304.417	4378804.509
30175	10/9/2020	5:00:10 AM	39.5503666	-100.0897170	normal	14406373.783	4378421.217
30175	10/9/2020	4:00:33 AM	39.5489686	-100.0894323	normal	14406396.370	4378265.770
30175	10/9/2020	3:00:10 AM	39.5481637	-100.0900634	normal	14406341.063	4378177.095
30175	10/9/2020	2:00:08 AM	39.5481764	-100.0900257	normal	14406344.316	4378178.467
30175	10/9/2020	1:00:39 AM	39.5481816	-100.0900176	normal	14406345.024	4378179.035
30175	10/9/2020	12:00:08 AM	39.5482501	-100.0898196	normal	14406362.128	4378186.425
30175	10/8/2020	11:00:09 PM	39.5491264	-100.0910510	normal	14406257.497	4378284.961
30175	10/8/2020	10:00:40 PM	39.5490851	-100.0912302	normal	14406242.047	4378280.569
30175	10/8/2020	9:00:09 PM	39.5492102	-100.0913921	normal	14406228.305	4378294.626
30175	10/8/2020	8:00:39 PM	39.5495638	-100.0917281	normal	14406199.910	4378334.218
30175	10/8/2020	7:00:39 PM	39.5537050	-100.0883247	normal	14406497.898	4378790.290
30175	10/8/2020	6:00:09 PM	39.5577747	-100.0879896	normal	14406532.147	4379241.611
30175	10/8/2020	5:00:08 PM	39.5577244	-100.0879657	normal	14406534.132	4379236.006
30175	10/8/2020	4:00:38 PM	39.5577747	-100.0879896	normal	14406532.147	4379241.611
30175	10/8/2020	3:00:39 PM	39.5577701	-100.0880166	normal	14406529.822	4379241.128
30175	10/8/2020	2:00:10 PM	39.5577695	-100.0879978	normal	14406531.439	4379241.043
30175	10/8/2020	1:00:09 PM	39.5578270	-100.0879748	normal	14406533.485	4379247.407
30175	10/8/2020	12:00:39 PM	39.5578502	-100.0880018	normal	14406531.198	4379250.007
30175	10/8/2020	11:00:13 AM	39.5578456	-100.0880288	normal	14406528.873	4379249.524
30175	10/8/2020	10:00:09 AM	39.5578589	-100.0880100	normal	14406530.509	4379250.981
30175	10/8/2020	9:00:38 AM	39.5449816	-100.0923748	normal	14406138.169	4377826.334
30175	10/8/2020	8:00:09 AM	39.5548997	-100.0927914	normal	14406115.741	4378927.530
30175	10/8/2020	7:00:40 AM	39.5540472	-100.0888979	normal	14406449.106	4378828.864
30175	10/8/2020	6:00:09 AM	39.5533455	-100.0897016	normal	14406379.110	4378751.815
30175	10/8/2020	5:00:39 AM	39.5533177	-100.0897016	normal	14406379.073	4378748.733
30175	10/8/2020	4:00:09 AM	39.5515511	-100.0890432	normal	14406433.270	4378551.982
30175	10/8/2020	3:00:09 AM	39.5514788	-100.0879823	normal	14406524.322	4378542.856
30175	10/8/2020	2:00:40 AM	39.5533366	-100.0918204	normal	14406197.065	4378753.037
30175	10/8/2020	1:00:08 AM	39.5564950	-100.0938959	normal	14406023.003	4379105.736
30175	10/8/2020	12:00:09 AM	39.5566188	-100.0939392	normal	14406019.450	4379119.531
30175	10/7/2020	11:00:39 PM	39.5565737	-100.0940039	normal	14406013.835	4379114.593
30175	10/7/2020	10:00:12 PM	39.5565414	-100.0940309	normal	14406011.473	4379111.028
30175	10/7/2020	9:00:09 PM	39.5565728	-100.0943058	normal	14405987.898	4379114.803
30175	10/7/2020	8:00:39 PM	39.5566629	-100.0944178	normal	14405978.396	4379124.918
30175	10/7/2020	7:00:09 PM	39.5524361	-100.0964410	normal	14405798.863	4378657.922
30175	10/7/2020	6:00:38 PM	39.5510970	-100.0971548	normal	14405735.716	4378510.050
30175	10/7/2020	5:00:13 PM	39.5506905	-100.0989431	normal	14405581.522	4378466.808
30175	10/7/2020	4:00:09 PM	39.5506797	-100.0988769	normal	14405587.196	4378465.543
30175	10/7/2020	3:00:38 PM	39.5506867	-100.0990061	normal	14405576.098	4378466.457
30175	10/7/2020	2:00:13 PM	39.5506862	-100.0990683	normal	14405570.759	4378466.465
30175	10/7/2020	1:00:39 PM	39.5507133	-100.0989685	normal	14405579.369	4378469.371
30175	10/7/2020	12:00:20 PM	39.5507139	-100.0989873	normal	14405577.752	4378469.455
30175	10/7/2020	11:00:11 AM	39.5507113	-100.0989914	normal	14405577.398	4378469.171
30175	10/7/2020	10:00:38 AM	39.5507133	-100.0989685	normal	14405579.369	4378469.371
30175	10/7/2020	9:00:39 AM	39.5494791	-100.1016208	normal	14405349.806	4378335.177
30175	10/7/2020	8:00:11 AM	39.5485774	-100.1002060	normal	14405470.147	4378233.609
30175	10/7/2020	7:00:09 AM	39.5490913	-100.1001903	normal	14405472.191	4378290.630
30175	10/7/2020	6:00:09 AM	39.5490574	-100.1001780	normal	14405473.197	4378286.858
30175	10/7/2020	5:00:39 AM	39.5486902	-100.0993594	normal	14405543.038	4378245.245
30175	10/7/2020	4:00:10 AM	39.5487035	-100.0993406	normal	14405544.674	4378246.702
30175	10/7/2020	3:00:10 AM	39.5489693	-100.0982370	normal	14405639.851	4378275.042
30175	10/7/2020	2:00:08 AM	39.5501179	-100.0960902	normal	14405825.865	4378400.267
30175	10/7/2020	1:00:39 AM	39.5566165	-100.0943638	normal	14405982.970	4379119.718
30175	10/7/2020	12:00:10 AM	39.5566191	-100.0943597	normal	14405983.324	4379120.002
30175	10/6/2020	11:00:10 PM	39.5566475	-100.0943786	normal	14405981.745	4379123.169
30175	10/6/2020	10:00:40 PM	39.5567384	-100.0944300	normal	14405977.447	4379133.314
30175	10/6/2020	9:00:10 PM	39.5567616	-100.0944570	normal	14405975.160	4379135.914
30175	10/6/2020	8:00:39 PM	39.5575975	-100.0967914	normal	14405775.737	4379231.132
30175	10/6/2020	7:00:17 PM	39.5518577	-100.0957058	normal	14405861.247	4378592.959
30175	10/6/2020	6:01:38 PM			normal	31166021.445	0.000
30175	10/6/2020	5:00:09 PM	39.5507440	-100.0989660	normal	14405579.626	4378472.774
30175	10/6/2020	4:00:09 PM	39.5507116	-100.0989120	normal	14405584.219	4378469.116
30175	10/6/2020	3:00:39 PM	39.5506748	-100.0989832	normal	14405578.050	4378465.115
30175	10/6/2020	2:00:08 PM	39.5507139	-100.0989873	normal	14405577.752	4378469.455
30175	10/6/2020	1:00:10 PM	39.5506769	-100.0989603	normal	14405580.021	4378465.314
30175	10/6/2020	12:00:38 PM	39.5506774	-100.0989791	normal	14405578.404	4378465.399
30175	10/6/2020	11:00:09 AM	39.5506774	-100.0989791	normal	14405578.404	4378465.399
30175	10/6/2020	10:00:38 AM	39.5506436	-100.0989669	normal	14405579.410	4378461.627
30175	10/6/2020	9:00:10 AM	39.5500828	-100.0985875	normal	14405611.245	4378398.991
30175	10/6/2020	8:00:09 AM	39.5498459	-100.0991479	normal	14405562.774	4378373.284
30175	10/6/2020	7:00:40 AM	39.5518750	-100.0986883	normal	14405605.017	4378598.007
30175	10/6/2020	6:00:10 AM	39.5523105	-100.1017753	normal	14405340.376	4378649.584
30175	10/6/2020	5:00:39 AM	39.5518995	-100.1021239	normal	14405309.867	4378604.337
30175	10/6/2020	4:00:08 AM	39.5511572	-100.1024653	normal	14405279.530	4378522.308
30175	10/6/2020	3:00:09 AM	39.5511592	-100.1024424	normal	14405281.501	4378522.507
30175	10/6/2020	2:00:38 AM	39.5511886	-100.1046272	normal	14405093.819	4378528.076
30175	10/6/2020	1:00:09 AM	39.5521466	-100.1029329	normal	14405240.700	4378632.608
30175	10/6/2020	12:00:09 AM	39.5521307	-100.1029558	normal	14405238.710	4378630.868
30175	10/5/2020	11:00:39 PM	39.5522576	-100.1023521	normal	14405290.753	4378644.321
30175	10/5/2020	10:00:09 PM	39.5522437	-100.1023521	normal	14405290.734	4378642.779
30175	10/5/2020	9:00:09 PM	39.5520552	-100.0994122	normal	14405543.065	4378618.763
30175	10/5/2020	8:00:39 PM	39.5520320	-100.1002883	normal	14405467.762	4378617.113
30175	10/5/2020	7:01:40 PM			normal	31166021.445	0.000
30175	10/5/2020	6:01:38 PM			normal	31166021.445	0.000
30175	10/5/2020	5:01:38 PM			normal	31166021.445	0.000
30175	10/5/2020	4:00:15 PM	39.5506247	-100.0988957	normal	14405585.504	4378459.462
30175	10/5/2020	3:00:56 PM	39.5506630	-100.0989603	normal	14405580.002	4378463.773
30175	10/5/2020	2:00:11 PM	39.5506332	-100.0989832	normal	14405577.993	4378460.491
30175	10/5/2020	1:00:09 PM	39.5506748	-100.0989832	normal	14405578.050	4378465.115
30175	10/5/2020	12:00:38 PM	39.5490392	-100.1006255	normal	14405434.728	4378285.305
30175	10/5/2020	11:00:10 AM	39.5475043	-100.1002367	normal	14405466.053	4378114.550
30175	10/5/2020	10:00:38 AM	39.5474797	-100.1002514	normal	14405464.753	4378111.836
30175	10/5/2020	9:00:08 AM	39.5459457	-100.0997211	normal	14405508.238	4377941.019
30175	10/5/2020	8:00:10 AM	39.5438242	-100.0993489	normal	14405537.341	4377705.180
30175	10/5/2020	7:00:39 AM	39.5429047	-100.1008665	normal	14405405.691	4377604.719
30175	10/5/2020	6:00:10 AM	39.5461226	-100.1044610	normal	14405101.196	4377965.642
30175	10/5/2020	5:00:30 AM	39.5466699	-100.1036977	normal	14405167.530	4378025.583
30175	10/5/2020	4:00:38 AM	39.5466957	-100.1037206	normal	14405165.597	4378028.467
30175	10/5/2020	3:00:10 AM	39.5466586	-100.1036936	normal	14405167.865	4378024.326
30175	10/5/2020	2:00:10 AM	39.5466765	-100.1036478	normal	14405171.825	4378026.266
30175	10/5/2020	1:00:38 AM	39.5465909	-100.1028471	normal	14405240.511	4378015.924
30175	10/5/2020	12:00:09 AM	39.5458676	-100.1011157	normal	14405388.296	4377933.816
30175	10/4/2020	11:00:39 PM	39.5458496	-100.1010806	normal	14405391.291	4377931.784
30175	10/4/2020	10:00:06 PM	39.5461441	-100.1009005	normal	14405407.165	4377964.279
30175	10/4/2020	9:00:09 PM	39.5462726	-100.1032226	normal	14405207.810	4377980.984
30175	10/4/2020	8:00:39 PM	39.5506844	-100.1057521	normal	14404996.484	4378473.296
30175	10/4/2020	7:00:09 PM	39.5489488	-100.1009960	normal	14405402.766	4378275.669
30175	10/4/2020	6:00:40 PM	39.5507517	-100.0988728	normal	14405587.644	4378473.534
30175	10/4/2020	5:00:11 PM	39.5506277	-100.0989898	normal	14405577.420	4378459.886
30175	10/4/2020	4:00:09 PM	39.5506907	-100.0989603	normal	14405580.040	4378466.856
30175	10/4/2020	3:00:39 PM	39.5506748	-100.0989832	normal	14405578.050	4378465.115
30175	10/4/2020	2:00:10 PM	39.5506517	-100.0989562	normal	14405580.337	4378462.515
30175	10/4/2020	1:00:09 PM	39.5507020	-100.0989644	normal	14405579.704	4378468.113
30175	10/4/2020	12:00:40 PM	39.5506310	-100.0991665	normal	14405562.246	4378460.439
30175	10/4/2020	11:00:11 AM	39.5506310	-100.0991665	normal	14405562.246	4378460.439
30175	10/4/2020	10:00:09 AM	39.5512777	-100.0990419	normal	14405573.825	4378532.081
30175	10/4/2020	9:00:38 AM	39.5506913	-100.0989791	normal	14405578.423	4378466.940
30175	10/4/2020	8:00:09 AM	39.5436212	-100.0981965	normal	14405636.089	4377681.437
30175	10/4/2020	7:00:38 AM	39.5435433	-100.0968028	normal	14405755.739	4377671.329
30175	10/4/2020	6:00:09 AM	39.5437924	-100.0975888	normal	14405688.542	4377699.800
30175	10/4/2020	5:00:40 AM	39.5438017	-100.0976158	normal	14405686.236	4377700.858
30175	10/4/2020	4:00:09 AM	39.5438276	-100.0974783	normal	14405698.079	4377703.594
30175	10/4/2020	3:00:08 AM	39.5458618	-100.0972518	normal	14405720.298	4377929.124
30175	10/4/2020	2:00:38 AM	39.5458618	-100.0972518	normal	14405720.298	4377929.124
30175	10/4/2020	1:00:08 AM	39.5464417	-100.0972041	normal	14405725.181	4377993.434
30175	10/4/2020	12:00:08 AM	39.5479256	-100.0974849	normal	14405703.061	4378158.414
30175	10/3/2020	11:00:39 PM	39.5479323	-100.0975160	normal	14405700.401	4378159.189
30175	10/3/2020	10:00:10 PM	39.5478614	-100.0975577	normal	14405696.719	4378151.367
30175	10/3/2020	9:00:09 PM	39.5478408	-100.0975267	normal	14405699.360	4378149.051
30175	10/3/2020	8:00:39 PM	39.5517470	-100.0955627	normal	14405873.390	4378580.529
30175	10/3/2020	7:00:11 PM	39.5523749	-100.0975919	normal	14405699.891	4378652.341
30175	10/3/2020	6:00:38 PM	39.5509029	-100.0986560	normal	14405606.478	4378490.087
30175	10/3/2020	5:00:10 PM	39.5507133	-100.0989685	normal	14405579.369	4378469.371
30175	10/3/2020	4:00:11 PM	39.5506800	-100.0989751	normal	14405578.758	4378465.683
30175	10/3/2020	3:00:40 PM	39.5506861	-100.0989873	normal	14405577.715	4378466.373
30175	10/3/2020	2:00:11 PM	39.5506748	-100.0989832	normal	14405578.050	4378465.115
30175	10/3/2020	1:00:38 PM	39.5506656	-100.0989562	normal	14405580.356	4378464.057
30175	10/3/2020	12:00:10 PM	39.5506671	-100.0989955	normal	14405576.988	4378464.263
30175	10/3/2020	11:00:38 AM	39.5508483	-100.1009823	normal	14405406.524	4378486.471
30175	10/3/2020	10:00:11 AM	39.5509210	-100.1014003	normal	14405370.711	4378494.970
30175	10/3/2020	9:00:39 AM	39.5518084	-100.1008299	normal	14405420.926	4378592.863
30175	10/3/2020	8:00:10 AM	39.5511776	-100.1018346	normal	14405333.747	4378523.913
30175	10/3/2020	7:00:10 AM	39.5521658	-100.1030866	normal	14405227.515	4378634.902
30175	10/3/2020	6:00:38 AM	39.5521273	-100.1031014	normal	14405226.196	4378630.647
30175	10/3/2020	5:00:09 AM	39.5520975	-100.1031243	normal	14405224.187	4378627.365
30175	10/3/2020	4:00:38 AM	39.5504184	-100.1052099	normal	14405042.711	4378443.202
30175	10/3/2020	3:00:08 AM	39.5475861	-100.1046316	normal	14405088.538	4378128.251
30175	10/3/2020	2:00:08 AM	39.5475704	-100.1044941	normal	14405100.325	4378126.363
30175	10/3/2020	1:00:39 AM	39.5475756	-100.1044860	normal	14405101.033	4378126.931
30175	10/3/2020	12:00:09 AM	39.5464954	-100.1031449	normal	14405214.797	4378005.628
30175	10/2/2020	11:00:09 PM	39.5466644	-100.1013985	normal	14405365.084	4378022.552
30175	10/2/2020	10:00:09 PM	39.5466670	-100.1013944	normal	14405365.438	4378022.836
30175	10/2/2020	9:00:40 PM	39.5466783	-100.1013985	normal	14405365.103	4378024.094
30175	10/2/2020	8:00:10 PM	39.5451635	-100.1016026	normal	14405345.501	4377856.189
30175	10/2/2020	7:00:39 PM	39.5428977	-100.0995120	normal	14405522.068	4377602.524
30175	10/2/2020	6:00:09 PM	39.5435650	-100.0985965	normal	14405601.639	4377675.623
30175	10/2/2020	5:00:10 PM	39.5443819	-100.0988915	normal	14405577.403	4377766.589
30175	10/2/2020	4:00:38 PM	39.5444065	-100.0988767	normal	14405578.703	4377769.303
30175	10/2/2020	3:00:09 PM	39.5444070	-100.0988956	normal	14405577.086	4377769.388
30175	10/2/2020	2:00:10 PM	39.5444172	-100.0988620	normal	14405579.985	4377770.475
30175	10/2/2020	1:00:39 PM	39.5444091	-100.0988727	normal	14405579.057	4377769.587
30175	10/2/2020	12:00:10 PM	39.5444229	-100.0988727	normal	14405579.076	4377771.129
30175	10/2/2020	11:00:08 AM	39.5444018	-100.0989037	normal	14405576.378	4377768.820
30175	10/2/2020	10:00:38 AM	39.5444129	-100.0989872	normal	14405569.222	4377770.133
30175	10/2/2020	9:00:41 AM	39.5447027	-100.0978501	normal	14405667.317	4377801.103
30175	10/2/2020	8:00:11 AM	39.5436362	-100.0999591	normal	14405484.649	4377684.957
30175	10/2/2020	7:00:10 AM	39.5440100	-100.0992441	normal	14405546.596	4377725.683
30175	10/2/2020	6:00:09 AM	39.5439668	-100.0992049	normal	14405549.908	4377720.853
30175	10/2/2020	5:00:39 AM	39.5439243	-100.1000875	normal	14405474.013	4377717.057
30175	10/2/2020	4:00:14 AM	39.5509172	-100.1027696	normal	14405253.053	4378495.993
30175	10/2/2020	3:00:08 AM	39.5515399	-100.1027596	normal	14405254.760	4378565.097
30175	10/2/2020	2:00:09 AM	39.5515657	-100.1027825	normal	14405252.827	4378567.981
30175	10/2/2020	1:00:39 AM	39.5515292	-100.1027744	normal	14405253.478	4378563.925
30175	10/2/2020	12:00:08 AM	39.5512205	-100.1052432	normal	14405040.940	4378532.268
30175	10/1/2020	11:00:09 PM	39.5514667	-100.1032259	normal	14405214.598	4378557.464
30175	10/1/2020	10:00:38 PM	39.5514945	-100.1032259	normal	14405214.636	4378560.546
30175	10/1/2020	9:00:15 PM	39.5514806	-100.1032259	normal	14405214.617	4378559.005
30175	10/1/2020	8:00:15 PM	39.5560099	-100.1016726	normal	14405354.227	4379060.059
30175	10/1/2020	7:00:39 PM	39.5522727	-100.0992616	normal	14405556.300	4378642.747
30175	10/1/2020	6:00:11 PM	39.5511958	-100.0985970	normal	14405611.943	4378522.523
30175	10/1/2020	5:00:40 PM	39.5507165	-100.0989832	normal	14405578.106	4378469.739
30175	10/1/2020	4:00:12 PM	39.5507139	-100.0989873	normal	14405577.752	4378469.455
30175	10/1/2020	3:00:39 PM	39.5507035	-100.0990036	normal	14405576.336	4378468.320
30175	10/1/2020	2:00:12 PM	39.5506471	-100.0989832	normal	14405578.012	4378462.032
30175	10/1/2020	1:00:10 PM	39.5506913	-100.0989791	normal	14405578.423	4378466.940
30175	10/1/2020	12:00:38 PM	39.5507026	-100.0989832	normal	14405578.088	4378468.198
30175	10/1/2020	11:00:40 AM	39.5507000	-100.0989873	normal	14405577.734	4378467.914
30175	10/1/2020	10:00:10 AM	39.5501383	-100.0985875	normal	14405611.320	4378405.156
30175	10/1/2020	9:00:39 AM	39.5502451	-100.0997604	normal	14405510.688	4378418.231
30175	10/1/2020	8:00:09 AM	39.5503475	-100.0992524	normal	14405554.475	4378429.062
30175	10/1/2020	7:00:08 AM	39.5516152	-100.0987391	normal	14405600.298	4378569.222
30175	10/1/2020	6:00:10 AM	39.5522653	-100.1026621	normal	14405264.127	4378645.504
30175	10/1/2020	5:00:40 AM	39.5521024	-100.1026147	normal	14405267.977	4378627.369
30175	10/1/2020	4:00:11 AM	39.5520607	-100.1026147	normal	14405267.921	4378622.745
30175	10/1/2020	3:00:39 AM	39.5520124	-100.1025836	normal	14405270.524	4378617.346
30175	10/1/2020	2:00:08 AM	39.5516914	-100.1029633	normal	14405237.468	4378582.122
30175	10/1/2020	1:00:09 AM	39.5474470	-100.1038079	normal	14405159.119	4378111.942
30175	10/1/2020	12:00:38 AM	39.5471481	-100.1038546	normal	14405154.697	4378078.817
30175	9/30/2020	11:00:10 PM	39.5468727	-100.1036077	normal	14405175.542	4378047.996
30175	9/30/2020	10:00:09 PM	39.5468594	-100.1036265	normal	14405173.906	4378046.540
30175	9/30/2020	9:00:38 PM	39.5468594	-100.1036265	normal	14405173.906	4378046.540
30175	9/30/2020	8:00:15 PM	39.5460923	-100.1031433	normal	14405214.384	4377960.889
30175	9/30/2020	7:00:39 PM	39.5487802	-100.1006967	normal	14405428.257	4378256.641
30175	9/30/2020	6:00:10 PM	39.5495982	-100.1018514	normal	14405330.152	4378348.636
30175	9/30/2020	5:00:10 PM	39.5495637	-100.1018204	normal	14405332.774	4378344.779
30175	9/30/2020	4:00:38 PM	39.5495776	-100.1018204	normal	14405332.793	4378346.321
30175	9/30/2020	3:00:09 PM	39.5499577	-100.1014570	normal	14405364.527	4378388.116
30175	9/30/2020	2:00:10 PM	39.5500383	-100.1013802	normal	14405371.242	4378396.988
30175	9/30/2020	1:00:38 PM	39.5499808	-100.1014031	normal	14405369.196	4378390.623
30175	9/30/2020	12:00:10 PM	39.5499993	-100.1013761	normal	14405371.540	4378392.648
30175	9/30/2020	11:00:40 AM	39.5508596	-100.1009864	normal	14405406.188	4378487.728
30175	9/30/2020	10:00:37 AM	39.5508463	-100.1010052	normal	14405404.553	4378486.271
30175	9/30/2020	9:00:09 AM	39.5496641	-100.1013353	normal	14405374.590	4378355.411
30175	9/30/2020	8:00:38 AM	39.5490230	-100.1011310	normal	14405391.273	4378284.043
30175	9/30/2020	7:00:10 AM	39.5505149	-100.1040294	normal	14405144.264	4378452.670
30175	9/30/2020	6:00:09 AM	39.5510575	-100.1045340	normal	14405101.648	4378513.422
30175	9/30/2020	5:00:39 AM	39.5510430	-100.1045152	normal	14405103.246	4378511.795
30175	9/30/2020	4:00:12 AM	39.5514145	-100.1057895	normal	14404994.264	4378554.370
30175	9/30/2020	3:00:08 AM	39.5438529	-100.1034000	normal	14405189.274	4377712.619
30175	9/30/2020	2:00:40 AM	39.5434444	-100.1036635	normal	14405166.075	4377667.565
30175	9/30/2020	1:00:09 AM	39.5434491	-100.1037175	normal	14405161.444	4377668.139
30175	9/30/2020	12:00:08 AM	39.5434331	-100.1036595	normal	14405166.411	4377666.307
30175	9/29/2020	11:00:38 PM	39.5432117	-100.1031148	normal	14405212.913	4377641.159
30175	9/29/2020	10:00:40 PM	39.5435095	-100.1027082	normal	14405248.256	4377673.783
30175	9/29/2020	9:00:09 PM	39.5433665	-100.1025921	normal	14405258.038	4377657.787
30175	9/29/2020	8:00:09 PM	39.5443045	-100.1009666	normal	14405398.986	4377760.182
30175	9/29/2020	7:00:38 PM	39.5445636	-100.0988325	normal	14405582.717	4377786.693
30175	9/29/2020	6:00:12 PM	39.5444027	-100.0988432	normal	14405581.583	4377768.849
30175	9/29/2020	5:00:11 PM	39.5443853	-100.0988268	normal	14405582.961	4377766.903
30175	9/29/2020	4:00:38 PM	39.5444224	-100.0988538	normal	14405580.693	4377771.044
30175	9/29/2020	3:00:10 PM	39.5444044	-100.0988996	normal	14405576.732	4377769.104
30175	9/29/2020	2:00:11 PM	39.5444111	-100.0988497	normal	14405581.028	4377769.786
30175	9/29/2020	1:00:39 PM	39.5444091	-100.0988727	normal	14405579.057	4377769.587
30175	9/29/2020	12:00:10 PM	39.5444342	-100.0988767	normal	14405578.741	4377772.386
30175	9/29/2020	11:00:09 AM	39.5503519	-100.1048041	normal	14405077.480	4378435.393
30175	9/29/2020	10:00:40 AM	39.5495849	-100.1018703	normal	14405328.516	4378347.180
30175	9/29/2020	9:00:08 AM	39.5488165	-100.1008652	normal	14405413.828	4378260.845
30175	9/29/2020	8:00:40 AM	39.5489396	-100.1010500	normal	14405398.116	4378274.702
30175	9/29/2020	7:00:10 AM	39.5502445	-100.0997416	normal	14405512.305	4378418.146
30175	9/29/2020	6:00:10 AM	39.5502664	-100.0996500	normal	14405520.207	4378420.484
30175	9/29/2020	5:00:39 AM	39.5505139	-100.0998160	normal	14405506.281	4378448.129
30175	9/29/2020	4:00:08 AM	39.5514874	-100.1012095	normal	14405387.870	4378557.640
30175	9/29/2020	3:00:09 AM	39.5514290	-100.1012930	normal	14405380.620	4378551.245
30175	9/29/2020	2:00:38 AM	39.5484570	-100.0993726	normal	14405541.590	4378219.374
30175	9/29/2020	1:00:10 AM	39.5491414	-100.0984717	normal	14405619.918	4378294.383
30175	9/29/2020	12:00:09 AM	39.5504407	-100.0993792	normal	14405543.710	4378439.545
30175	9/28/2020	11:00:39 PM	39.5505006	-100.0998348	normal	14405504.645	4378446.673
30175	9/28/2020	10:00:13 PM	39.5505418	-100.0998970	normal	14405499.363	4378451.304
30175	9/28/2020	9:00:09 PM	39.5505139	-100.0998160	normal	14405506.281	4378448.129
30175	9/28/2020	8:00:10 PM	39.5504656	-100.0988819	normal	14405586.475	4378441.781
30175	9/28/2020	7:00:39 PM	39.5522826	-100.0993074	normal	14405552.377	4378643.890
30175	9/28/2020	5:00:10 PM	39.5624616	-100.0900210	normal	14406363.928	4379763.903
30175	9/28/2020	4:00:10 PM	39.5638753	-100.0893797	normal	14406420.922	4379920.141
30175	9/28/2020	3:00:39 PM	39.5646874	-100.0903619	normal	14406337.637	4380011.297
30175	9/28/2020	2:00:10 PM	39.5646860	-100.0904037	normal	14406334.049	4380011.182
30175	9/28/2020	1:00:11 PM	39.5646840	-100.0904266	normal	14406332.078	4380010.983
30175	9/28/2020	12:00:09 PM	39.5646814	-100.0904307	normal	14406331.724	4380010.700
30175	9/28/2020	11:00:39 AM	39.5647834	-100.0905656	normal	14406320.270	4380022.157
30175	9/28/2020	10:00:10 AM	39.5633521	-100.0906097	normal	14406314.557	4379863.353
30175	9/28/2020	9:00:08 AM	39.5625250	-100.0901707	normal	14406351.154	4379771.104
30175	9/28/2020	8:00:39 AM	39.5624318	-100.0900439	normal	14406361.920	4379760.621
30175	9/28/2020	7:00:26 AM	39.5658527	-100.0915011	normal	14406241.351	4380141.816
30175	9/28/2020	6:00:09 AM	39.5644022	-100.0940028	normal	14406024.490	4379983.433
30175	9/28/2020	5:00:39 AM	39.5644252	-100.0939489	normal	14406029.158	4379985.939
30175	9/28/2020	4:00:09 AM	39.5645983	-100.0938817	normal	14406035.162	4380005.071
30175	9/28/2020	3:00:09 AM	39.5646147	-100.0938776	normal	14406035.535	4380006.895
30175	9/28/2020	2:00:40 AM	39.5627233	-100.0954444	normal	14405898.390	4379798.607
30175	9/28/2020	1:00:09 AM	39.5623102	-100.0948318	normal	14405950.456	4379752.117
30175	9/28/2020	12:00:09 AM	39.5623055	-100.0948588	normal	14405948.131	4379751.635
30175	9/27/2020	11:00:39 PM	39.5623604	-100.0950813	normal	14405929.091	4379757.955
30175	9/27/2020	10:00:09 PM	39.5622690	-100.0950920	normal	14405928.051	4379747.818
30175	9/27/2020	9:00:10 PM	39.5622664	-100.0950960	normal	14405927.697	4379747.535
30175	9/27/2020	8:00:38 PM	39.5611770	-100.0941483	normal	14406007.640	4379625.644
30175	9/27/2020	7:00:10 PM	39.5600317	-100.0958104	normal	14405863.310	4379500.263
30175	9/27/2020	6:00:09 PM	39.5600103	-100.0958399	normal	14405860.746	4379497.916
30175	9/27/2020	5:00:39 PM	39.5594294	-100.0965927	normal	14405795.283	4379434.240
30175	9/27/2020	4:00:10 PM	39.5583487	-100.0942501	normal	14405995.076	4379311.847
30175	9/27/2020	3:00:09 PM	39.5583985	-100.0942395	normal	14405996.060	4379317.361
30175	9/27/2020	2:00:08 PM	39.5584835	-100.0942150	normal	14405998.277	4379326.768
30175	9/27/2020	1:00:38 PM	39.5585220	-100.0942002	normal	14405999.596	4379331.024
30175	9/27/2020	12:00:09 PM	39.5585338	-100.0942231	normal	14405997.644	4379332.366
30175	9/27/2020	11:00:39 AM	39.5585174	-100.0942272	normal	14405997.271	4379330.541
30175	9/27/2020	10:00:10 AM	39.5585081	-100.0942002	normal	14405999.577	4379329.482
30175	9/27/2020	9:00:09 AM	39.5582311	-100.0965253	normal	14405799.457	4379301.169
30175	9/27/2020	8:00:38 AM	39.5522514	-100.0993720	normal	14405546.781	4378640.493
30175	9/27/2020	7:00:10 AM	39.5522453	-100.0994408	normal	14405540.869	4378639.896
30175	9/27/2020	6:00:09 AM	39.5523001	-100.1022915	normal	14405296.013	4378648.975
30175	9/27/2020	5:00:39 AM	39.5522550	-100.1023562	normal	14405290.399	4378644.037
30175	9/27/2020	4:00:08 AM	39.5522663	-100.1023602	normal	14405290.063	4378645.294
30175	9/27/2020	3:00:09 AM	39.5522791	-100.1029034	normal	14405243.413	4378647.285
30175	9/27/2020	2:00:38 AM	39.5522765	-100.1029075	normal	14405243.059	4378647.001
30175	9/27/2020	1:00:09 AM	39.5521518	-100.1030057	normal	14405234.452	4378633.268
30175	9/27/2020	12:00:08 AM	39.5521544	-100.1030016	normal	14405234.806	4378633.552
30175	9/26/2020	11:00:35 PM	39.5521420	-100.1029599	normal	14405238.375	4378632.125
30175	9/26/2020	10:00:10 PM	39.5560004	-100.1017250	normal	14405349.713	4379059.055
30175	9/26/2020	9:00:37 PM	39.5523130	-100.0993843	normal	14405545.813	4378647.349
30175	9/26/2020	8:00:09 PM	39.5522197	-100.0986767	normal	14405606.481	4378636.247
30175	9/26/2020	7:00:20 PM	39.5624123	-100.1031923	normal	14405232.385	4379772.231
30175	9/26/2020	6:01:37 PM			normal	31166021.445	0.000
30175	9/26/2020	5:00:15 PM	39.5629685	-100.1045829	normal	14405113.679	4379835.428
30175	9/26/2020	4:00:09 PM	39.5630029	-100.1045330	normal	14405118.012	4379839.192
30175	9/26/2020	3:00:38 PM	39.5630061	-100.1046288	normal	14405109.794	4379839.653
30175	9/26/2020	2:00:11 PM	39.5629821	-100.1046623	normal	14405106.877	4379837.022
30175	9/26/2020	1:00:40 PM	39.5629949	-100.1046247	normal	14405110.129	4379838.395
30175	9/26/2020	12:00:38 PM	39.5630061	-100.1046288	normal	14405109.794	4379839.653
30175	9/26/2020	11:00:14 AM	39.5629795	-100.1045854	normal	14405113.479	4379836.645
30175	9/26/2020	10:00:40 AM	39.5632151	-100.1036477	normal	14405194.353	4379861.805
30175	9/26/2020	9:00:12 AM	39.5609289	-100.1045746	normal	14405111.619	4379609.051
30175	9/26/2020	8:00:38 AM	39.5541365	-100.1097751	normal	14404655.557	4378860.687
30175	9/26/2020	7:00:10 AM	39.5499754	-100.1063454	normal	14404944.544	4378395.241
30175	9/26/2020	6:00:11 AM	39.5471295	-100.1051069	normal	14405047.074	4378078.073
30175	9/26/2020	5:00:39 AM	39.5472631	-100.1051151	normal	14405046.555	4378092.919
30175	9/26/2020	4:00:09 AM	39.5471775	-100.1052173	normal	14405037.650	4378083.527
30175	9/26/2020	3:00:39 AM	39.5463086	-100.1038737	normal	14405151.916	4377985.666
30175	9/26/2020	2:00:10 AM	39.5468557	-100.1032707	normal	14405204.474	4378045.755
30175	9/26/2020	1:00:09 AM	39.5468775	-100.1033394	normal	14405198.599	4378048.240
30175	9/26/2020	12:00:40 AM	39.5468742	-100.1032437	normal	14405206.818	4378047.780
30175	9/25/2020	11:00:11 PM	39.5467684	-100.1029943	normal	14405228.107	4378035.777
30175	9/25/2020	10:00:09 PM	39.5465397	-100.1032217	normal	14405208.252	4378010.628
30175	9/25/2020	9:00:38 PM	39.5464765	-100.1025895	normal	14405262.491	4378002.948
30175	9/25/2020	8:00:40 PM	39.5480930	-100.1012778	normal	14405377.398	4378180.980
30175	9/25/2020	7:00:09 PM	39.5459247	-100.0995109	normal	14405526.272	4377938.471
30175	9/25/2020	6:00:10 PM	39.5444137	-100.0988457	normal	14405581.382	4377770.071
30175	9/25/2020	5:00:39 PM	39.5443958	-100.0988915	normal	14405577.422	4377768.131
30175	9/25/2020	4:00:10 PM	39.5444117	-100.0988686	normal	14405579.411	4377769.872
30175	9/25/2020	3:00:09 PM	39.5444368	-100.0988727	normal	14405579.095	4377772.670
30175	9/25/2020	2:00:38 PM	39.5444342	-100.0988767	normal	14405578.741	4377772.386
30175	9/25/2020	1:00:09 PM	39.5444018	-100.0989037	normal	14405576.378	4377768.820
30175	9/25/2020	12:00:10 PM	39.5444527	-100.0988497	normal	14405581.084	4377774.411
30175	9/25/2020	11:00:39 AM	39.5444203	-100.0988767	normal	14405578.722	4377770.845
30175	9/25/2020	10:00:09 AM	39.5509607	-100.1056972	normal	14405001.576	4378503.906
30175	9/25/2020	9:00:08 AM	39.5462934	-100.1000465	normal	14405480.751	4377979.958
30175	9/25/2020	8:00:38 AM	39.5438156	-100.0994217	normal	14405531.074	4377704.299
30175	9/25/2020	7:00:09 AM	39.5436872	-100.0991641	normal	14405553.034	4377689.782
30175	9/25/2020	6:00:08 AM	39.5433686	-100.0999413	normal	14405485.824	4377655.228
30175	9/25/2020	5:00:39 AM	39.5461125	-100.1007860	normal	14405416.962	4377960.650
30175	9/25/2020	4:00:09 AM	39.5461044	-100.1007967	normal	14405416.035	4377959.762
30175	9/25/2020	3:00:10 AM	39.5461295	-100.1008007	normal	14405415.718	4377962.561
30175	9/25/2020	2:00:40 AM	39.5439300	-100.1004204	normal	14405445.416	4377718.041
30175	9/25/2020	1:00:09 AM	39.5427873	-100.0992086	normal	14405547.988	4377589.946
30175	9/25/2020	12:00:09 AM	39.5427329	-100.0992463	normal	14405544.679	4377583.950
30175	9/24/2020	11:00:39 PM	39.5426997	-100.0994148	normal	14405530.157	4377580.446
30175	9/24/2020	10:00:11 PM	39.5432120	-100.0994888	normal	14405524.487	4377637.380
30175	9/24/2020	9:00:11 PM	39.5432474	-100.0995560	normal	14405518.766	4377641.372
30175	9/24/2020	8:00:08 PM	39.5436393	-100.0988777	normal	14405577.583	4377684.164
30175	9/24/2020	7:00:08 PM	39.5416626	-100.0990160	normal	14405563.019	4377464.923
30175	9/24/2020	6:00:38 PM	39.5443710	-100.0991475	normal	14405555.389	4377765.656
30175	9/24/2020	5:00:16 PM	39.5444039	-100.0988808	normal	14405578.349	4377769.019
30175	9/24/2020	4:00:09 PM	39.5443942	-100.0987556	normal	14405589.093	4377767.820
30175	9/24/2020	3:00:39 PM	39.5443958	-100.0988915	normal	14405577.422	4377768.131
30175	9/24/2020	2:00:11 PM	39.5444342	-100.0988767	normal	14405578.741	4377772.386
30175	9/24/2020	1:00:10 PM	39.5444229	-100.0988727	normal	14405579.076	4377771.129
30175	9/24/2020	12:00:10 PM	39.5444507	-100.0988727	normal	14405579.114	4377774.212
30175	9/24/2020	11:00:40 AM	39.5444117	-100.0988686	normal	14405579.411	4377769.872
30175	9/24/2020	10:00:11 AM	39.5443984	-100.0988874	normal	14405577.776	4377768.415
30175	9/24/2020	9:00:39 AM	39.5438594	-100.1000605	normal	14405476.244	4377709.833
30175	9/24/2020	8:00:11 AM	39.5460336	-100.1023221	normal	14405284.860	4377953.509
30175	9/24/2020	7:00:09 AM	39.5492298	-100.1041231	normal	14405134.464	4378310.139
30175	9/24/2020	6:00:40 AM	39.5492638	-100.1038941	normal	14405154.191	4378313.672
30175	9/24/2020	5:00:08 AM	39.5492545	-100.1038671	normal	14405156.497	4378312.614
30175	9/24/2020	4:00:39 AM	39.5486376	-100.1030657	normal	14405224.518	4378243.304
30175	9/24/2020	3:00:10 AM	39.5483999	-100.1028645	normal	14405241.477	4378216.710
30175	9/24/2020	2:00:38 AM	39.5484231	-100.1028915	normal	14405239.190	4378219.309
30175	9/24/2020	1:00:09 AM	39.5469444	-100.1016994	normal	14405339.609	4378053.947
30175	9/24/2020	12:00:09 AM	39.5463458	-100.1019344	normal	14405318.606	4377987.760
30175	9/23/2020	11:00:39 PM	39.5489753	-100.1049085	normal	14405066.640	4378282.725
30175	9/23/2020	10:00:25 PM	39.5488299	-100.1037331	normal	14405167.434	4378265.347
30175	9/23/2020	9:00:23 PM	39.5488942	-100.1043220	normal	14405116.918	4378273.105
30175	9/23/2020	8:00:39 PM	39.5499171	-100.1047037	normal	14405085.519	4378387.038
30175	9/23/2020	7:00:08 PM	39.5502707	-100.1045399	normal	14405100.069	4378426.104
30175	9/23/2020	6:00:38 PM	39.5505213	-100.1050429	normal	14405057.192	4378454.450
30175	9/23/2020	5:00:10 PM	39.5505080	-100.1050618	normal	14405055.557	4378452.993
30175	9/23/2020	4:00:09 PM	39.5505398	-100.1050969	normal	14405052.580	4378456.566
30175	9/23/2020	3:00:38 PM	39.5505040	-100.1051076	normal	14405051.615	4378452.595
30175	9/23/2020	2:00:12 PM	39.5504611	-100.1050699	normal	14405054.792	4378447.801
30175	9/23/2020	1:00:38 PM	39.5504909	-100.1050470	normal	14405056.800	4378451.083
30175	9/23/2020	12:00:07 PM	39.5506638	-100.1049146	normal	14405068.415	4378470.133
30175	9/23/2020	11:00:38 AM	39.5507915	-100.1058789	normal	14404985.738	4378485.321
30175	9/23/2020	10:00:38 AM	39.5501387	-100.1045073	normal	14405102.695	4378411.421
30175	9/23/2020	9:00:39 AM	39.5498563	-100.1040501	normal	14405141.593	4378379.594
30175	9/23/2020	8:00:09 AM	39.5491045	-100.1027187	normal	14405254.967	4378294.753
30175	9/23/2020	7:00:08 AM	39.5468768	-100.1009338	normal	14405405.299	4378045.637
30175	9/23/2020	6:00:40 AM	39.5464018	-100.1016137	normal	14405346.234	4377993.631
30175	9/23/2020	5:00:09 AM	39.5466920	-100.1033648	normal	14405196.164	4378027.682
30175	9/23/2020	4:00:39 AM	39.5467033	-100.1033689	normal	14405195.829	4378028.940
30175	9/23/2020	3:00:09 AM	39.5466972	-100.1033567	normal	14405196.873	4378028.250
30175	9/23/2020	2:00:38 AM	39.5466920	-100.1033648	normal	14405196.164	4378027.682
30175	9/23/2020	1:00:09 AM	39.5464217	-100.1033510	normal	14405196.984	4377997.669
30175	9/23/2020	12:00:09 AM	39.5465336	-100.1032904	normal	14405202.339	4378010.030
30175	9/22/2020	11:00:39 PM	39.5466874	-100.1033918	normal	14405193.839	4378027.199
30175	9/22/2020	10:00:11 PM	39.5467059	-100.1033648	normal	14405196.183	4378029.224
30175	9/22/2020	9:00:10 PM	39.5465177	-100.1033133	normal	14405200.350	4378008.290
30175	9/22/2020	8:00:39 PM	39.5463329	-100.1024546	normal	14405273.889	4377986.867
30175	9/22/2020	7:00:16 PM	39.5486748	-100.1005298	normal	14405442.456	4378244.767
30175	9/22/2020	6:00:09 PM	39.5488863	-100.1007701	normal	14405422.090	4378268.485
30175	9/22/2020	5:00:39 PM	39.5499756	-100.1014112	normal	14405368.487	4378390.056
30175	9/22/2020	4:00:11 PM	39.5500114	-100.1014006	normal	14405369.452	4378394.027
30175	9/22/2020	3:00:11 PM	39.5500028	-100.1013924	normal	14405370.142	4378393.054
30175	9/22/2020	2:00:39 PM	39.5500166	-100.1013924	normal	14405370.161	4378394.595
30175	9/22/2020	1:00:08 PM	39.5501048	-100.1012051	normal	14405386.375	4378404.179
30175	9/22/2020	12:00:10 PM	39.5500039	-100.1014300	normal	14405366.909	4378393.223
30175	9/22/2020	11:00:38 AM	39.5499761	-100.1014300	normal	14405366.871	4378390.140
30175	9/22/2020	10:00:10 AM	39.5505830	-100.1047329	normal	14405083.913	4378460.973
30175	9/22/2020	9:00:39 AM	39.5511469	-100.1079173	normal	14404811.087	4378526.921
30175	9/22/2020	8:00:12 AM	39.5511718	-100.1079197	normal	14404810.907	4378529.682
30175	9/22/2020	7:00:08 AM	39.5486187	-100.1118008	normal	14404473.952	4378250.448
30175	9/22/2020	6:00:39 AM	39.5452610	-100.1057160	normal	14404992.190	4377871.341
30175	9/22/2020	5:00:11 AM	39.5440332	-100.1039635	normal	14405141.099	4377733.228
30175	9/22/2020	4:00:39 AM	39.5437436	-100.1040372	normal	14405134.371	4377701.161
30175	9/22/2020	3:00:39 AM	39.5437416	-100.1040601	normal	14405132.401	4377700.962
30175	9/22/2020	2:00:10 AM	39.5437529	-100.1040642	normal	14405132.065	4377702.219
30175	9/22/2020	1:00:08 AM	39.5437122	-100.1034402	normal	14405185.634	4377697.054
30175	9/22/2020	12:00:38 AM	39.5435079	-100.1038942	normal	14405146.346	4377674.858
30175	9/21/2020	11:00:09 PM	39.5435290	-100.1038631	normal	14405149.044	4377677.167
30175	9/21/2020	10:00:38 PM	39.5435403	-100.1038672	normal	14405148.708	4377678.424
30175	9/21/2020	9:00:11 PM	39.5438156	-100.1026304	normal	14405255.357	4377707.676
30175	9/21/2020	8:00:38 PM	39.5418906	-100.1030416	normal	14405217.406	4377494.461
30175	9/21/2020	7:00:10 PM	39.5418097	-100.1004890	normal	14405436.642	4377482.795
30175	9/21/2020	6:00:10 PM	39.5440949	-100.0995419	normal	14405521.127	4377735.426
30175	9/21/2020	5:00:39 PM	39.5440990	-100.0995770	normal	14405518.113	4377735.916
30175	9/21/2020	4:00:21 PM	39.5441688	-100.0996595	normal	14405511.116	4377743.750
30175	9/21/2020	3:00:11 PM	39.5440785	-100.0996269	normal	14405513.798	4377733.692
30175	9/21/2020	2:00:38 PM	39.5441063	-100.0996269	normal	14405513.836	4377736.775
30175	9/21/2020	1:00:26 PM	39.5440802	-100.0996024	normal	14405515.904	4377733.856
30175	9/21/2020	12:00:09 PM	39.5440791	-100.0996457	normal	14405512.182	4377733.777
30175	9/21/2020	11:00:38 AM	39.5440704	-100.0996376	normal	14405512.871	4377732.804
30175	9/21/2020	10:00:09 AM	39.5439147	-100.0996401	normal	14405512.445	4377715.528
30175	9/21/2020	9:00:39 AM	39.5417977	-100.0989015	normal	14405573.042	4377479.793
30175	9/21/2020	8:00:08 AM	39.5412812	-100.0968741	normal	14405746.557	4377420.348
30175	9/21/2020	7:00:08 AM	39.5425286	-100.0979753	normal	14405653.617	4377559.946
30175	9/21/2020	6:00:41 AM	39.5425153	-100.0979941	normal	14405651.981	4377558.489
30175	9/21/2020	5:00:08 AM	39.5425274	-100.0979377	normal	14405656.850	4377559.775
30175	9/21/2020	4:00:39 AM	39.5422073	-100.0987565	normal	14405586.052	4377525.108
30175	9/21/2020	3:00:10 AM	39.5425069	-100.0979066	normal	14405659.492	4377557.460
30175	9/21/2020	2:00:38 AM	39.5425095	-100.0979025	normal	14405659.846	4377557.744
30175	9/21/2020	1:00:10 AM	39.5427000	-100.0998352	normal	14405494.031	4377580.918
30175	9/21/2020	12:00:38 AM	39.5437203	-100.0992369	normal	14405546.825	4377693.525
30175	9/20/2020	11:00:39 PM	39.5437376	-100.0991723	normal	14405552.402	4377695.379
30175	9/20/2020	10:00:11 PM	39.5437726	-100.0992222	normal	14405548.163	4377699.321
30175	9/20/2020	9:00:09 PM	39.5432765	-100.0998521	normal	14405493.356	4377644.915
30175	9/20/2020	8:00:38 PM	39.5437093	-100.1029429	normal	14405228.361	4377696.207
30175	9/20/2020	7:00:08 PM	39.5444930	-100.0997945	normal	14405499.963	4377779.871
30175	9/20/2020	6:00:09 PM	39.5436442	-100.0997866	normal	14405499.488	4377685.662
30175	9/20/2020	5:00:38 PM	39.5446141	-100.1000022	normal	14405482.280	4377793.529
30175	9/20/2020	4:00:10 PM	39.5446367	-100.1000103	normal	14405481.609	4377796.044
30175	9/20/2020	3:00:40 PM	39.5446332	-100.1000750	normal	14405476.051	4377795.731
30175	9/20/2020	2:00:10 PM	39.5440843	-100.0996376	normal	14405512.890	4377734.345
30175	9/20/2020	1:00:38 PM	39.5441109	-100.0995999	normal	14405516.161	4377737.258
30175	9/20/2020	12:00:11 PM	39.5441315	-100.0996310	normal	14405513.520	4377739.574
30175	9/20/2020	11:00:39 AM	39.5440904	-100.0996498	normal	14405511.846	4377735.034
30175	9/20/2020	10:00:09 AM	39.5437797	-100.0994324	normal	14405530.109	4377700.328
30175	9/20/2020	9:00:09 AM	39.5428035	-100.0982844	normal	14405627.433	4377590.772
30175	9/20/2020	8:00:38 AM	39.5413244	-100.0983160	normal	14405622.708	4377426.656
30175	9/20/2020	7:00:09 AM	39.5419064	-100.0979232	normal	14405657.250	4377490.835
30175	9/20/2020	6:00:40 AM	39.5419553	-100.0973924	normal	14405702.932	4377495.699
30175	9/20/2020	5:00:10 AM	39.5419408	-100.0973736	normal	14405704.530	4377494.072
30175	9/20/2020	4:00:39 AM	39.5408870	-100.0984610	normal	14405609.661	4377378.257
30175	9/20/2020	3:00:09 AM	39.5407406	-100.0984905	normal	14405606.929	4377362.039
30175	9/20/2020	2:00:38 AM	39.5407293	-100.0984864	normal	14405607.264	4377360.782
30175	9/20/2020	1:00:09 AM	39.5416065	-100.1003189	normal	14405450.979	4377460.058
30175	9/20/2020	12:00:39 AM	39.5422718	-100.0977014	normal	14405676.805	4377531.150
30175	9/19/2020	11:00:10 PM	39.5425662	-100.0974404	normal	14405699.634	4377563.553
30175	9/19/2020	10:00:38 PM	39.5425867	-100.0974714	normal	14405696.993	4377565.868
30175	9/19/2020	9:00:10 PM	39.5425755	-100.0974674	normal	14405697.328	4377564.611
30175	9/19/2020	8:00:40 PM	39.5414407	-100.0944392	normal	14405956.008	4377435.504
30175	9/19/2020	7:00:08 PM	39.5411258	-100.0946692	normal	14405935.820	4377400.787
30175	9/19/2020	6:00:09 PM	39.5427720	-100.0993313	normal	14405537.426	4377588.382
30175	9/19/2020	5:00:39 PM	39.5410573	-100.1036536	normal	14405163.679	4377402.618
30175	9/19/2020	4:00:24 PM	39.5410666	-100.1036806	normal	14405161.373	4377403.676
30175	9/19/2020	3:00:10 PM	39.5409861	-100.1035972	normal	14405168.435	4377394.654
30175	9/19/2020	2:00:38 PM	39.5410440	-100.1036724	normal	14405162.044	4377401.162
30175	9/19/2020	1:00:09 PM	39.5394563	-100.0967831	normal	14405751.906	4377217.715
30175	9/19/2020	12:00:08 PM	39.5423792	-100.0983295	normal	14405622.977	4377543.739
30175	9/19/2020	11:00:39 AM	39.5423527	-100.0976261	normal	14405683.385	4377540.059
30175	9/19/2020	10:00:09 AM	39.5424585	-100.0977946	normal	14405669.051	4377551.970
30175	9/19/2020	9:00:09 AM	39.5420580	-100.0991107	normal	14405555.412	4377508.901
30175	9/19/2020	8:00:40 AM	39.5431902	-100.0984519	normal	14405613.560	4377633.869
30175	9/19/2020	7:00:39 AM	39.5457024	-100.0968985	normal	14405750.439	4377911.063
30175	9/19/2020	6:00:09 AM	39.5470180	-100.0973814	normal	14405710.729	4378057.579
30175	9/19/2020	5:00:09 AM	39.5470293	-100.0973855	normal	14405710.394	4378058.836
30175	9/19/2020	4:00:39 AM	39.5470299	-100.0974043	normal	14405708.777	4378058.921
30175	9/19/2020	3:00:39 AM	39.5480417	-100.0972182	normal	14405726.134	4378171.026
30175	9/19/2020	2:00:10 AM	39.5469382	-100.1005256	normal	14405440.457	4378052.020
30175	9/19/2020	1:00:10 AM	39.5471163	-100.1006916	normal	14405426.436	4378071.959
30175	9/19/2020	12:00:40 AM	39.5474064	-100.1008780	normal	14405410.814	4378104.350
30175	9/18/2020	11:00:10 PM	39.5470178	-100.1010728	normal	14405393.547	4378061.434
30175	9/18/2020	10:00:40 PM	39.5468768	-100.1009338	normal	14405405.299	4378045.637
30175	9/18/2020	9:00:10 PM	39.5463527	-100.1026271	normal	14405259.087	4377989.245
30175	9/18/2020	8:00:10 PM	39.5512881	-100.1004128	normal	14405456.051	4378534.682
30175	9/18/2020	7:00:38 PM	39.5562475	-100.0942298	normal	14405993.982	4379078.617
30175	9/18/2020	6:00:09 PM	39.5645750	-100.0939994	normal	14406025.022	4380002.615
30175	9/18/2020	5:00:39 PM	39.5645051	-100.0943358	normal	14405996.025	4379995.205
30175	9/18/2020	4:00:10 PM	39.5646006	-100.0943603	normal	14405994.052	4380005.834
30175	9/18/2020	3:00:09 PM	39.5642137	-100.0940308	normal	14406021.835	4379962.552
30175	9/18/2020	2:00:40 PM	39.5643291	-100.0939056	normal	14406032.749	4379975.226
30175	9/18/2020	1:00:09 PM	39.5643986	-100.0939865	normal	14406025.887	4379983.025
30175	9/18/2020	12:00:09 PM	39.5644094	-100.0936495	normal	14406054.856	4379983.865
30175	9/18/2020	11:00:40 AM	39.5644409	-100.0940054	normal	14406024.326	4379987.732
30175	9/18/2020	10:00:38 AM	39.5644583	-100.0940217	normal	14406022.948	4379989.682
30175	9/18/2020	9:00:10 AM	39.5644675	-100.0939677	normal	14406027.598	4379990.647
30175	9/18/2020	8:00:09 AM	39.5644470	-100.0940176	normal	14406023.284	4379988.424
30175	9/18/2020	7:00:39 AM	39.5667154	-100.1007813	normal	14405445.344	4380247.279
30175	9/18/2020	6:00:12 AM	39.5667333	-100.1007355	normal	14405449.304	4380249.218
30175	9/18/2020	5:00:10 AM	39.5669177	-100.1006724	normal	14405454.973	4380269.608
30175	9/18/2020	4:00:08 AM	39.5657520	-100.1029826	normal	14405254.943	4380142.664
30175	9/18/2020	3:00:39 AM	39.5656110	-100.1028436	normal	14405266.696	4380126.867
30175	9/18/2020	2:00:11 AM	39.5656110	-100.1028436	normal	14405266.696	4380126.867
30175	9/18/2020	1:00:09 AM	39.5656500	-100.1028476	normal	14405266.398	4380131.207
30175	9/18/2020	12:00:38 AM	39.5623533	-100.1017728	normal	14405354.244	4379764.184
30175	9/17/2020	11:00:09 PM	39.5607352	-100.1034489	normal	14405208.060	4379586.368
30175	9/17/2020	10:00:40 PM	39.5607398	-100.1034219	normal	14405210.385	4379586.851
30175	9/17/2020	9:00:11 PM	39.5608099	-100.1038440	normal	14405174.219	4379595.068
30175	9/17/2020	8:00:40 PM	39.5608513	-100.1034235	normal	14405210.401	4379599.220
30175	9/17/2020	7:00:08 PM	39.5615005	-100.1036981	normal	14405187.690	4379671.571
30175	9/17/2020	6:00:38 PM	39.5611903	-100.1028376	normal	14405261.194	4379636.237
30175	9/17/2020	5:00:09 PM	39.5612181	-100.1028376	normal	14405261.232	4379639.319
30175	9/17/2020	4:00:09 PM	39.5631139	-100.1033712	normal	14405217.968	4379850.286
30175	9/17/2020	3:00:40 PM	39.5630200	-100.1046288	normal	14405109.813	4379841.194
30175	9/17/2020	2:00:11 PM	39.5629323	-100.1044954	normal	14405121.151	4379831.318
30175	9/17/2020	1:01:39 PM			normal	31166021.445	0.000
30175	9/17/2020	12:00:10 PM	39.5631536	-100.1047816	normal	14405096.862	4379856.182
30175	9/17/2020	11:00:40 AM	39.5632269	-100.1036706	normal	14405192.401	4379863.147
30175	9/17/2020	10:00:09 AM	39.5632556	-100.1036911	normal	14405190.687	4379866.354
30175	9/17/2020	9:00:39 AM	39.5629954	-100.1061276	normal	14404981.020	4379840.047
30175	9/17/2020	8:00:11 AM	39.5647162	-100.1032832	normal	14405227.713	4380028.023
30175	9/17/2020	7:00:09 AM	39.5669520	-100.1029290	normal	14405261.178	4380275.797
30175	9/17/2020	6:00:38 AM	39.5669012	-100.1006765	normal	14405454.600	4380267.784
30175	9/17/2020	5:00:11 AM	39.5666965	-100.1005481	normal	14405465.349	4380244.931
30175	9/17/2020	4:00:09 AM	39.5666739	-100.1005400	normal	14405466.020	4380242.415
30175	9/17/2020	3:00:39 AM	39.5667954	-100.1018302	normal	14405355.352	4380257.256
30175	9/17/2020	2:00:11 AM	39.5666862	-100.1031296	normal	14405243.591	4380246.507
30175	9/17/2020	1:00:08 AM	39.5666405	-100.1030944	normal	14405246.549	4380241.392
30175	9/17/2020	12:00:09 AM	39.5666050	-100.1033652	normal	14405223.235	4380237.743
30175	9/16/2020	11:00:39 PM	39.5666163	-100.1033693	normal	14405222.899	4380239.001
30175	9/16/2020	10:00:10 PM	39.5659700	-100.1030922	normal	14405245.829	4380166.974
30175	9/16/2020	9:00:08 PM	39.5658958	-100.1029572	normal	14405257.322	4380158.599
30175	9/16/2020	8:00:38 PM	39.5657396	-100.1026995	normal	14405279.244	4380140.998
30175	9/16/2020	7:00:09 PM	39.5667266	-100.1013491	normal	14405396.588	4380249.111
30175	9/16/2020	6:00:38 PM	39.5668084	-100.1013908	normal	14405393.114	4380258.242
30175	9/16/2020	5:00:08 PM	39.5669058	-100.1006495	normal	14405456.925	4380268.266
30175	9/16/2020	4:00:09 PM	39.5651831	-100.0998074	normal	14405526.925	4380076.190
30175	9/16/2020	3:00:40 PM	39.5651415	-100.0998074	normal	14405526.869	4380071.567
30175	9/16/2020	2:00:10 PM	39.5651369	-100.0998344	normal	14405524.544	4380071.084
30175	9/16/2020	1:00:38 PM	39.5651672	-100.0998303	normal	14405524.935	4380074.450
30175	9/16/2020	12:00:09 PM	39.5668104	-100.1012869	normal	14405402.040	4380258.347
30175	9/16/2020	11:00:38 AM	39.5668669	-100.1047757	normal	14405102.432	4380268.297
30175	9/16/2020	10:00:09 AM	39.5668669	-100.1047757	normal	14405102.432	4380268.297
30175	9/16/2020	9:00:39 AM	39.5669790	-100.1030706	normal	14405249.056	4380278.942
30175	9/16/2020	8:00:10 AM	39.5665201	-100.1035674	normal	14405205.757	4380228.528
30175	9/16/2020	7:00:09 AM	39.5677626	-100.1005658	normal	14405465.283	4380363.273
30175	9/16/2020	6:00:40 AM	39.5665975	-100.1014916	normal	14405384.174	4380234.939
30175	9/16/2020	5:00:11 AM	39.5665697	-100.1014916	normal	14405384.136	4380231.857
30175	9/16/2020	4:00:10 AM	39.5666062	-100.1014997	normal	14405383.485	4380235.913
30175	9/16/2020	3:00:39 AM	39.5665949	-100.1014956	normal	14405383.820	4380234.655
30175	9/16/2020	2:00:10 AM	39.5665903	-100.1015226	normal	14405381.495	4380234.173
30175	9/16/2020	1:00:09 AM	39.5669735	-100.1005930	normal	14405461.869	4380275.719
30175	9/16/2020	12:00:09 AM	39.5662118	-100.1030062	normal	14405253.544	4380193.726
30175	9/15/2020	11:00:38 PM	39.5659097	-100.1029572	normal	14405257.341	4380160.140
30175	9/15/2020	10:00:09 PM	39.5659244	-100.1028966	normal	14405262.564	4380161.712
30175	9/15/2020	9:00:39 PM	39.5658202	-100.1029449	normal	14405258.271	4380150.202
30175	9/15/2020	8:00:09 PM	39.5656575	-100.0994308	normal	14405559.919	4380128.447
30175	9/15/2020	7:00:09 PM	39.5654486	-100.1026374	normal	14405284.187	4380108.627
30175	9/15/2020	6:00:40 PM	39.5646598	-100.0996341	normal	14405541.098	4380017.927
30175	9/15/2020	5:00:09 PM	39.5649645	-100.0995980	normal	14405544.611	4380051.703
30175	9/15/2020	4:00:38 PM	39.5651553	-100.0998074	normal	14405526.887	4380073.108
30175	9/15/2020	3:00:09 PM	39.5651348	-100.0998573	normal	14405522.573	4380070.885
30175	9/15/2020	2:00:40 PM	39.5651533	-100.0998303	normal	14405524.917	4380072.909
30175	9/15/2020	1:00:27 PM	39.5651307	-100.0998221	normal	14405525.587	4380070.393
30175	9/15/2020	12:00:38 PM	39.5651626	-100.0998573	normal	14405522.611	4380073.967
30175	9/15/2020	11:00:08 AM	39.5650114	-100.1005741	normal	14405460.830	4380057.937
30175	9/15/2020	10:00:10 AM	39.5650262	-100.1005945	normal	14405459.097	4380059.604
30175	9/15/2020	9:00:56 AM	39.5667779	-100.0998297	normal	14405527.171	4380253.215
30175	9/15/2020	8:00:11 AM	39.5668879	-100.1006953	normal	14405452.964	4380266.326
30175	9/15/2020	7:00:08 AM	39.5666344	-100.1031631	normal	14405240.636	4380240.794
30175	9/15/2020	6:00:38 AM	39.5673416	-100.1030132	normal	14405254.481	4380319.123
30175	9/15/2020	5:00:10 AM	39.5669769	-100.1005284	normal	14405467.427	4380276.034
30175	9/15/2020	4:00:10 AM	39.5669874	-100.1005930	normal	14405461.888	4380277.260
30175	9/15/2020	3:00:39 AM	39.5669548	-100.1007804	normal	14405445.749	4380273.842
30175	9/15/2020	2:00:10 AM	39.5660851	-100.1025464	normal	14405292.868	4380179.177
30175	9/15/2020	1:00:10 AM	39.5660770	-100.1025570	normal	14405291.941	4380178.287
30175	9/15/2020	12:00:38 AM	39.5664292	-100.1030159	normal	14405253.003	4380217.858
30175	9/14/2020	11:00:09 PM	39.5658203	-100.1064942	normal	14404953.384	4380153.956
30175	9/14/2020	10:00:09 PM	39.5657404	-100.1069295	normal	14404915.882	4380145.547
30175	9/14/2020	9:00:39 PM	39.5657130	-100.1065278	normal	14404950.354	4380142.079
30175	9/14/2020	8:00:10 PM	39.5650906	-100.1046519	normal	14405110.649	4380071.020
30175	9/14/2020	7:00:08 PM	39.5645286	-100.1009441	normal	14405428.391	4380004.747
30175	9/14/2020	6:00:40 PM	39.5646737	-100.0996341	normal	14405541.117	4380019.468
[truncated: 4,242 more rows]
