# Supplementary material for: Simple Bagged Movement Models for Telemetry Data
Source: Ecol Evol. 2025 Sep 7;15(9):e72060. doi: 10.1002/ece3.72060 (PMC12414728; doi:10.1002/ece3.72060)
Supplement: Supplementary file 1 — Appendices S1–S13: ece372060‐sup‐0001‐AppendicesS1‐S13.zip. [file ECE3-15-e72060-s001.zip › ece372060-sup-0013-AppendixS13.csv]

record id	bird id	latitude	longitude	Date	year	type
1723	20.21	42.02370312	-83.21104124	132	2021	kde
1724	20.21	42.02359488	-83.21104957	133	2021	kde
1725	20.21	42.0235183	-83.21081743	137	2021	kde
1726	20.21	42.02351784	-83.21084157	139	2021	kde
1727	20.21	42.02329391	-83.2098434	141	2021	kde
1728	20.21	42.01998755	-83.19912476	144	2021	kde
1729	20.21	42.02348068	-83.21090067	145	2021	kde
1730	20.21	42.02333738	-83.21085947	147	2021	kde
1731	20.21	42.02828335	-83.20983509	152	2021	kde
1732	20.21	42.02943002	-83.20828035	153	2021	kde
1733	20.21	42.02764275	-83.2080252	154	2021	kde
1734	20.21	42.02325056	-83.21115841	158	2021	kde
1735	20.21	42.02696225	-83.21249498	160	2021	kde
1736	20.21	42.02933725	-83.2154281	162	2021	kde
1737	20.21	42.02344607	-83.210827	165	2021	kde
1738	20.21	42.02354663	-83.21121699	167	2021	kde
1739	20.21	42.02343661	-83.21085083	168	2021	kde
1740	20.21	42.02346407	-83.21082763	172	2021	kde
1741	20.21	42.02325172	-83.21109806	173	2021	kde
1742	20.21	42.02355982	-83.21100004	175	2021	kde
1743	20.21	42.02354849	-83.21112043	180	2021	kde
1744	20.21	42.02360481	-83.2110016	182	2021	kde
1745	20.21	42.02348526	-83.21113032	187	2021	kde
1746	20.21	42.02343707	-83.21082669	188	2021	kde
1747	20.21	42.02354251	-83.21096321	189	2021	kde
1748	20.21	42.02354826	-83.2111325	193	2021	kde
1749	20.21	42.02316979	-83.21114354	194	2021	kde
1750	20.21	42.02339363	-83.21121169	196	2021	kde
1751	20.21	42.02336484	-83.21083626	200	2021	kde
1752	20.21	42.02358705	-83.21098891	202	2021	kde
1753	20.21	42.02336803	-83.21113833	203	2021	kde
1754	20.21	42.02361172	-83.21111054	207	2021	kde
1755	20.21	42.02352312	-83.211035	208	2021	kde
1756	20.21	42.02356928	-83.21097621	209	2021	kde
1757	20.21	42.02332433	-83.21013433	214	2021	kde
1758	20.21	42.02352754	-83.21080567	215	2021	kde
1759	20.21	42.0234131	-83.21066884	217	2021	kde
1760	332.2	41.46699118	-82.99985017	142	2020	kde
1761	332.2	41.47096315	-82.99985253	143	2020	kde
1762	332.2	41.46798926	-83.00098251	145	2020	kde
1763	332.2	41.46795658	-83.00078991	147	2020	kde
1764	332.2	41.46835246	-83.00081406	151	2020	kde
1765	332.2	41.46823564	-83.00079849	153	2020	kde
1766	332.2	41.4706603	-82.99862176	155	2020	kde
1767	332.2	41.47023123	-82.99947078	157	2020	kde
1768	332.2	41.47100024	-82.99823703	160	2020	kde
1769	332.2	41.4687638	-83.00046747	163	2020	kde
1770	332.2	41.4684429	-83.00079289	164	2020	kde
1771	332.2	41.46829627	-82.99990226	167	2020	kde
1772	332.2	41.46806492	-82.99973948	169	2020	kde
1773	332.2	41.4681474	-82.99965819	170	2020	kde
1774	332.2	41.46794763	-82.99923294	174	2020	kde
1775	332.2	41.46786225	-82.99948178	177	2020	kde
1776	332.2	41.46791495	-82.99904034	181	2020	kde
1777	332.2	41.46799764	-82.99894709	184	2020	kde
1778	332.2	41.46825126	-82.99990088	186	2020	kde
1779	332.2	41.46859999	-82.99952841	189	2020	kde
1780	332.2	41.46853053	-82.99989749	190	2020	kde
1781	332.2	41.4684851	-82.99992004	192	2020	kde
1782	332.2	41.4680287	-82.99975034	195	2020	kde
1783	332.2	41.46792645	-82.998897	196	2020	kde
1784	332.2	41.46789617	-82.99960257	202	2020	kde
1785	332.2	41.46791724	-82.99890869	204	2020	kde
1786	332.2	41.46823325	-82.99990032	206	2020	kde
1787	332.2	41.46840101	-83.00061199	209	2020	kde
1788	332.2	41.46840179	-83.0000492	211	2020	kde
1789	332.2	41.46834991	-83.00044277	213	2020	kde
1790	332.2	41.46778367	-83.00089236	230	2020	kde
